# Supplementary material for: Establishment and Validation of a Ferroptosis-Related Long Non-Coding RNA Signature for Predicting the Prognosis of Stomach Adenocarcinoma
Source: Front Genet. 2022 Feb 15;13:818306. doi: 10.3389/fgene.2022.818306 (PMC8886230; doi:10.3389/fgene.2022.818306)
Supplement: Supplementary file 1 [file Table2.XLSX]

## Sheet: Sheet1
gene	conMean	treatMean	logFC	pValue	fdr
SLC1A5	16.5152	48.0953	1.5421	4.49858e-12	6.05528e-11
PLIN4	23.2301	4.01197	-2.53361	2.07042e-09	1.225e-08
HAMP	0.091882	0.364181	1.9868	1.34194e-08	6.64727e-08
IFNG	0.172279	0.749624	2.12142	2.84208e-07	1.23544e-06
MIOX	0.0804752	0.631134	2.97133	9.3627e-06	2.58994e-05
RRM2	5.86599	19.0681	1.70072	7.79066e-13	1.50856e-11
PRKAA2	2.83947	0.966387	-1.55495	4.71879e-06	1.37685e-05
TRIB3	1.83999	10.2352	2.47576	1.66064e-10	1.40286e-09
HBA1	11.2533	2.60258	-2.11233	2.75972e-12	4.52169e-11
NOX4	0.161886	0.624792	1.9484	4.54857e-12	6.05528e-11
ATP6V1G2	0.908566	0.286362	-1.66575	0.000147226	0.000312452
NGB	0.739556	0.0918323	-3.00958	0.00189635	0.00336603
MYB	1.28395	5.74191	2.16094	1.71241e-10	1.40286e-09
AURKA	3.33353	15.2197	2.19082	3.35016e-15	1.78396e-13
ANGPTL7	2.10365	0.383839	-2.45432	1.96516e-06	6.64413e-06
FANCD2	0.701869	2.72224	1.95552	2.14449e-16	1.52259e-14
AKR1C1	12.4987	3.26713	-1.93569	9.78643e-13	1.73709e-11
NOX1	0.18594	4.93235	4.72936	3.05098e-12	4.64184e-11
DUSP1	299.47	104.533	-1.51845	2.89597e-09	1.66714e-08
TFRC	10.7865	30.6708	1.50764	4.43807e-11	4.50147e-10
CDKN2A	0.912942	7.78873	3.09279	2.8873e-06	9.04405e-06
GDF15	5.61534	43.7	2.96019	5.12157e-15	2.18179e-13
HELLS	0.672141	3.41575	2.34536	2.95602e-18	6.29632e-16
AKR1C2	11.5547	3.0887	-1.90341	3.20868e-13	6.83448e-12
PSAT1	6.99678	20.7105	1.5656	1.14684e-07	5.31039e-07
