# Supplementary material for: Establishment and Validation of a Ferroptosis-Related Long Non-Coding RNA Signature for Predicting the Prognosis of Stomach Adenocarcinoma
Source: Front Genet. 2022 Feb 15;13:818306. doi: 10.3389/fgene.2022.818306 (PMC8886230; doi:10.3389/fgene.2022.818306)
Supplement: Supplementary file 3 [file Table3.XLS]

gene	conMean	treatMean	logFC	pValue	fdr
AC084125.3	0.01288666	0.0462215486053333	1.84268720614772	0.000813862111510566	0.00181299551328602
WASF3-AS1	0.01614776375	0.04985243352	1.62632954600976	0.0329483025752078	0.0470766682533772
SEMA5A-AS1	0.0060567630625	0.0206134380453333	1.76696626704395	0.00140417308687503	0.00293819683811662
AC004158.1	0.01567184809375	0.0602984524266667	1.94394565667554	3.03413465720513e-09	4.33698370125268e-08
SIX3-AS1	0.0120640768125	0.0929292606346667	2.94541541005149	0.00017521368806838	0.000474669809494338
AC034229.4	0.13358245253125	0.41356353576	1.63037848064436	1.53171314924093e-06	8.13845281369106e-06
BLACAT1	0.164146770875	1.731642683168	3.39908299266958	8.51247098436887e-15	1.68057458408902e-12
AC016745.2	0.008403393875	0.0326205850053333	1.9567386437246	0.000152451434050134	0.000420212556612184
AL590609.3	0.067415306125	0.213966557216	1.66623723580035	0.00432230723783134	0.00780367175517926
AL136982.3	0.0938514650625	0.270795244624	1.5287512328372	7.21852652592202e-07	4.34807051816188e-06
AC000067.1	0.032366531625	0.11843506368	1.87152158525696	6.3177169423995e-07	3.91302044659834e-06
MIR17HG	0.12168704634375	0.541996634736	2.1551082933889	1.10447619881315e-11	4.49590131032343e-10
AC011933.2	0.059962603875	0.179564824882667	1.58236982814336	1.86285538405581e-08	1.95365926561846e-07
TMLHE-AS1	0.01196718809375	0.03607292912	1.59183236971282	7.14452613192981e-07	4.31448452401439e-06
BX546450.2	0.01851819753125	0.05721187272	1.62737088826604	0.000155236941653696	0.000426847537687757
AP002336.2	0.20766245315625	0.63958298156	1.62289116089081	1.78384408282069e-10	4.26879294607121e-09
AL352984.1	0.15328548703125	0.453824266194667	1.56591264259959	0.00340512227579583	0.0063256294076593
LINC01170	0.03850748425	0.126354840861333	1.71427015939718	0.0274216650626709	0.0400275210720725
AC110491.1	0.3951515184375	0.0483031029946667	-3.03221817600281	0.00124070144032368	0.00264448563407182
AL121832.3	0.09699414696875	0.517085504056	2.4144332641571	1.63204688697553e-14	2.63026005437669e-12
SATB2-AS1	0.01982369434375	0.0967199494186667	2.28658764187245	6.5713071811302e-09	8.070546315612e-08
AC009704.2	0.14029392640625	0.409287953874667	1.54466365287016	4.58697843545956e-09	6.03722811747069e-08
AC092919.1	0.07919173771875	0.299454178816	1.91891344182322	0.00196058874655453	0.00392266767964052
AC108516.2	0.0712740260625	0.217715400205333	1.61099513544552	8.14743798559149e-07	4.81589204881856e-06
AC090377.1	0.01161457671875	0.0394522993333333	1.76417280733175	0.00016981551352929	0.0004625847224356
AC015908.3	1.12842335084375	0.398673455845333	-1.50102896823124	7.0267912881622e-09	8.51576752391568e-08
AC092969.1	0.01251341465625	0.200118888645333	3.99930991503653	0.000203411903418387	0.000540129052217553
AL391056.1	0.17544216046875	1.28170530849867	2.86899720529391	8.12669935068827e-07	4.8072318181562e-06
LINC02201	0.00700193865625	0.0302573046933333	2.1114571511418	0.000271223748845887	0.00069631142543432
LINC01913	0.016652419625	0.346188468384	4.37775394531503	2.23753357712082e-09	3.33392502991002e-08
ELFN1-AS1	0.6020135668125	5.08525910061333	3.07845337851447	2.01116376774476e-09	3.04881491566567e-08
AC233266.2	0.887411929375	0.257588507290667	-1.78453572044994	0.0137845682475453	0.0217844177408175
AC007249.1	0.144186005625	0.449147236221333	1.63925730984578	1.39359066166062e-06	7.56370134373465e-06
AC012150.2	0.02082685528125	0.107848635981333	2.37249100665475	6.9014588670675e-07	4.19237082101785e-06
SGO1-AS1	0.00819476834375	0.0232477765306667	1.50431766847962	0.0147232744363575	0.0230922935896554
AC025188.1	0.034950326	0.11986173832	1.77799338461159	6.62224705305059e-07	4.05708960263309e-06
AC024382.1	0.0311674696875	0.163350496893333	2.38985790280357	0.000141397684390375	0.000393036787620835
AC148477.3	0.0130467380625	0.0735881378933333	2.49578407834366	0.000710158023675973	0.00161106518614454
NHS-AS1	0.0249884309375	0.0853175612506667	1.77158241252907	0.000666609999131793	0.00152763179429593
AL513327.3	0.06663053353125	0.242841292458667	1.86575840581573	8.94925379706307e-08	7.35403301096848e-07
AC108063.1	0.040635701375	0.116412542634667	1.51842680628443	1.78286567574965e-05	6.59142801563436e-05
AL135902.1	0.021748783875	0.0874715110933333	2.00787848482775	0.000232402856096156	0.000606104806668211
WASIR2	0.107521015125	0.331391987549333	1.62392005722635	1.0215296559238e-05	4.06194345056911e-05
AL669831.5	0.08842939125	0.26068584232	1.55971437061563	1.34228333147726e-11	5.17073730179313e-10
AL121895.1	0.1006341710625	0.3289191782	1.70861286355308	5.43648931665859e-08	4.85655612371639e-07
AC129492.1	0.10319901490625	0.418684049648	2.0204327581724	1.22751239544217e-05	4.76581385782046e-05
LINC00494	0.11158855696875	0.448578813434667	2.00717239171451	0.000139888821646376	0.000389390914536987
NARF-AS1	0.0730342196875	0.236134644261333	1.69296522819937	1.085033919967e-09	1.8426909389203e-08
LINC00319	0.00755279209375	0.0275650343146667	1.8677574180137	0.00148162278346628	0.00307580839143881
AL358075.2	0.1063777746875	0.305550483266667	1.52221400012609	7.55838254851706e-05	0.000228604163100878
AC100791.2	0.00925423034375	0.165307207869333	4.15889281246799	5.25270681533125e-07	3.34251617410724e-06
AL161457.1	0.26536450625	0.065384756784	-2.02094917332168	0.00436377840490173	0.00786236779911224
DLGAP1-AS3	0.00782268146875	0.06589157696	3.07435892841965	3.11809915683777e-05	0.000106641962068202
AC007848.2	0.00538976378125	0.08402729288	3.96256405529858	0.000552211117331988	0.0012936253911512
MIR3681HG	0.01085034209375	0.0469161165066667	2.11234306963431	0.000129001252456612	0.000362276988140066
HSD17B3-AS1	0.010125043375	0.0563092763653333	2.47544452241029	3.45540092275709e-06	1.60513535805957e-05
AC113346.1	0.002825394375	0.444530371133333	7.29768592352608	2.43492331956921e-10	5.60600275645424e-09
AL354710.2	0.02701582153125	0.0963185883066667	1.83400969346672	0.000145130264157546	0.000402844884376851
AL683807.2	0.036091733875	0.10987619168	1.60613845422999	0.0148868016926526	0.0233117336836957
AL118511.1	0.05606113553125	0.193811348176	1.78958017500293	1.52148380140063e-07	1.15752963195191e-06
AP000320.1	0.0163702510625	0.0485451307706667	1.56825014816314	0.00226285205844352	0.00443968762870273
AC090912.3	0.0328907845625	0.382560151168	3.53993127812305	1.60824451964157e-11	5.8797717461155e-10
AC025871.1	0.03379761325	0.106828948634667	1.66030936951815	0.000105773762327032	0.000306193328847717
AL022316.1	0.13697008228125	0.756634616154667	2.46573597479478	1.57904483056148e-09	2.48192344848522e-08
VPS9D1-AS1	1.516050876125	6.909481883872	2.1882593636325	1.50545320143447e-12	8.87206263561792e-11
AL590426.2	0.0391502026875	0.00797392833333333	-2.29565723251605	6.23212828065855e-09	7.7504121310804e-08
AL121790.1	0.03115733934375	0.107998241024	1.79336386931564	0.00010738454100352	0.000310287493708305
AC244131.2	0.02426092484375	0.0793103292426667	1.70887422424913	0.00171255494141594	0.00348917605066091
AC027288.3	0.0397310805625	0.183579941264	2.20806849636684	1.9548138196279e-10	4.60810887570195e-09
AC078852.2	0.0307495521875	0.100357829264	1.70651586532685	3.56476416101752e-05	0.000119893281855006
AL021877.2	0.00339587821875	0.010857884952	1.67688647481105	1.0935098003341e-05	4.31125656177653e-05
AC245884.9	0.1017616593125	0.615116232253333	2.59566494728248	0.000264066519843744	0.000679482993550357
AP005230.1	0.01018630253125	0.184913712488	4.18214983754549	2.98763666832517e-12	1.54205011567084e-10
AL034550.2	0.02567944159375	0.0751252796933333	1.54868462600824	2.41277801975571e-05	8.57502611251613e-05
LINC00941	0.10996984296875	1.40743114366933	3.6778844896487	1.06139002974691e-10	2.80327661033824e-09
LINC01558	0.1325024558125	0.589740312341333	2.15406071555727	2.38388233470859e-06	1.17292952007438e-05
AF015262.1	0.00655118	0.0452838186266667	2.78916892702599	2.86912503435475e-06	1.37318063007876e-05
AL356299.2	0.08481290540625	0.453529906290667	2.41884197513069	1.96327105827213e-13	1.86016974002832e-11
AC034199.1	0.013774083125	0.0892652613973333	2.69614255453696	4.25989760965724e-13	3.33073380430329e-11
LINC02100	0.19559856484375	0.734395141061333	1.90866072864872	3.74013109197312e-09	5.09780808373291e-08
LINC01555	0.0237136803125	0.079063885736	1.73729927734353	0.000879491757363965	0.00194275423997293
AL390067.1	0.0485701828125	0.153479139157333	1.65989975658444	9.45296339022441e-06	3.81256649093984e-05
AC108112.1	0.00956019921875	0.128086238090667	3.74393098507794	1.1359925020029e-07	9.04327902048075e-07
AC061975.7	0.03293028384375	0.108918670098667	1.72576441977695	5.53876192411617e-06	2.40262913831189e-05
AC007546.1	0.11085613775	0.331903460058667	1.58207501960921	5.43047225082524e-08	4.85655612371639e-07
LINC01910	0.01823182559375	0.097584124024	2.42018742568973	2.10942803564544e-07	1.53389992610424e-06
LINC01551	0.01068779221875	0.0333439642346667	1.6414617694904	0.032367864832118	0.0463731909613998
AL355303.1	0.01213365046875	0.0359790256293333	1.56814245888366	0.00558928917243504	0.00977166628176212
AP003086.2	0.0861404824375	0.289691742632	1.74975525398395	1.19088598447138e-07	9.37629772619191e-07
AP005136.2	0.16233572128125	0.500312376469333	1.62384864772442	5.33614179952526e-13	3.93827212998607e-11
AC011447.3	0.14382738409375	0.446284050456	1.63362386304098	0.000433833981760149	0.00105188423517344
AL445250.1	0.07392356509375	0.304692292890667	2.04324676785778	0.000578853946068088	0.00134526474752787
AL391152.1	0.0183240105	0.137607273213333	2.90874952572887	2.29137075025488e-06	1.13376909866935e-05
AL355802.2	0.310141819625	1.21573169896	1.97082489644932	3.28405749160276e-13	2.67362907331825e-11
Z99127.1	0.10774068378125	0.391831315216	1.86266957616202	5.66814654320658e-09	7.20917858382604e-08
AC091588.1	0.17958744140625	0.648755245576	1.852987832985	5.4957051428088e-08	4.89491525969109e-07
LINC02408	0.01584153453125	0.0686166660213333	2.11484693668066	6.43035829457556e-08	5.56804160660781e-07
AP006748.1	0.03195960184375	0.252358229074667	2.9811517915819	2.55708622767532e-05	9.01889680212238e-05
AP001043.1	0.03219895690625	0.0944237065973333	1.55213516435846	0.00809299154390062	0.0135497013214488
AC000061.1	0.06126062759375	0.855624700442667	3.80394607924541	2.51500475124115e-05	8.89430923446098e-05
AC128709.1	0.02671501375	0.076993242304	1.52708106633259	0.0248942796468031	0.0368008473176346
AL117382.1	0.440168669625	2.88916281658667	2.71452314249512	1.51369171632244e-10	3.75900109553406e-09
AC027627.1	0.012178804375	0.0727492202426667	2.57855927761992	9.458052173083e-09	1.0999242747535e-07
LINC01623	0.00554365696875	0.018822413384	1.76354172625747	0.00133541236654976	0.00281377284487092
AC068580.2	0.0431618139375	1.35792441253333	4.97550386801532	2.77181452129072e-11	9.43492210113484e-10
AC107926.1	0.03267267846875	0.112027320061333	1.77769396947567	0.0039676444532678	0.00724618137082697
TMEM220-AS1	1.4838151863125	0.483053882442667	-1.61905538194249	2.81415779570644e-11	9.49718124474092e-10
AC046168.1	0.00859449575	0.036000411912	2.0665285112317	5.0139280917024e-05	0.000161414554179266
ABCA9-AS1	0.0157799715625	0.0977441028586667	2.63091505828198	4.64493262164642e-06	2.06588289499699e-05
AL445488.1	0.0107629005625	0.0377389675306667	1.80998802261975	8.98405352771904e-05	0.000266517921519148
AC105219.3	0.14876355078125	0.506248420442667	1.76682441288679	1.33865835905216e-10	3.4101242133661e-09
LINC01146	0.0296309989375	0.335044476544	3.49917345421462	2.99627786352902e-11	1.00687686333143e-09
AC087273.2	0.019314076875	0.245614099194667	3.66866874926222	1.18249264027144e-07	9.34624307835612e-07
AC025580.1	1.02191893121875	2.892375367304	1.5009740429379	0.0124947905726658	0.0199821122957698
AC020922.3	0.11543075609375	0.405089720130667	1.81121379863846	7.18415939933146e-09	8.66157355366726e-08
AC005534.1	0.03877497840625	0.268409014805333	2.79123524387715	5.06475928051086e-13	3.77324566398059e-11
VAC14-AS1	0.04063059359375	0.120964053205333	1.57394003968569	1.50545320143447e-12	8.87206263561792e-11
LINC01762	0.0225641989375	0.117082365749333	2.37541633528066	1.02535610712165e-11	4.21731103017691e-10
MIR181A2HG	0.2227879090625	0.641416312045333	1.525590105641	8.73362053373489e-07	5.10884454480773e-06
AC007497.1	0.04781591409375	0.206262089709333	2.10891592196727	1.49957449977635e-08	1.64474164232414e-07
AC104791.1	0.03653581440625	0.104581475544	1.51724405908733	2.79731036139463e-05	9.74001760314523e-05
AC104365.1	0.0390678795	0.236700034493333	2.59900505917925	3.76241372850816e-07	2.52222251392436e-06
AP005263.1	0.00768277596875	0.023202531968	1.59458265741065	0.00762478132567647	0.0128467885916081
AC008667.1	0.0619341325625	0.175661311970667	1.503989865657	0.00038260075492513	0.000942419888223254
LINC02577	0.03602328371875	0.728149139973333	4.33723237254099	3.55520469821151e-15	7.79873652827119e-13
AL354864.1	0.014286442	0.0595296550186667	2.05896187195988	4.56716199102187e-05	0.000148545627030888
AC005522.1	0.0678899390625	0.268669180144	1.98456113943469	5.49802435778903e-08	4.89491525969109e-07
LINC00460	0.0555119065625	0.650005067672	3.54958181736954	5.20550260124992e-10	1.00012998302447e-08
AL354919.2	0.02912320590625	0.125649385805333	2.10916253667008	5.16890341253076e-09	6.70259938403209e-08
AC002076.1	0.01956991434375	0.171961764125333	3.13537846935487	0.000258172525374372	0.000666706485572733
LIPC-AS1	0.00498058346875	0.024993787496	2.32718287326891	2.62523516858315e-06	1.27814316438355e-05
AL136301.1	0.02077976046875	0.0593669155706667	1.51448013512946	0.00209590216296024	0.00415066249929863
AC007336.2	0.00987097334375	0.0590521532106667	2.58072540922194	3.32571082746471e-06	1.56142321073061e-05
AP000526.1	0.0005049909375	0.086549435032	7.42112309424542	9.95784172478043e-12	4.13879347897848e-10
AC010998.1	0.002860241875	0.0770216010906667	4.75105405544905	2.06871706695165e-06	1.04387595384774e-05
DGCR10	0.032659860375	0.13004343348	1.99340302416792	5.84320433851076e-05	0.000183219062145538
LINC02595	0.46794307434375	1.78240470806933	1.92942000798251	7.33808988524884e-11	2.04766416338552e-09
AC036214.1	0.0103458953125	0.0455384813226667	2.13802768091822	8.38975319415201e-07	4.93327483054493e-06
AC016542.1	0.074796595875	0.377433616221333	2.33517840553901	1.26986291539583e-09	2.09793042738093e-08
AC011287.2	0.0023536621875	0.132654489730667	5.81662242410301	4.34199182025204e-07	2.84789945220352e-06
AC124798.1	0.5700246440625	2.39251176316533	2.06942981972231	1.35687287472844e-11	5.18261481434603e-10
AC009502.1	0.02193106809375	0.063572291576	1.53542201756157	0.000182974318314521	0.000492651957630335
MAP3K20-AS1	0.54585635575	3.133797785968	2.52131883495859	0.00189088952444531	0.00379958131667802
AL390719.2	2.20744970171875	6.64663412650933	1.59024337543203	9.4168328450853e-09	1.0999242747535e-07
AC107072.2	0.0984755241875	0.278629855730667	1.50051275732844	3.25757252901537e-07	2.25066056532234e-06
AC027018.1	0.0990688896875	0.299889791517333	1.5979284242201	3.63948413294494e-07	2.46070258543375e-06
AC023158.1	0.05360597978125	0.0125088196213333	-2.09944828534665	1.13358771253725e-10	2.92547129604793e-09
AP000695.2	0.217795837875	0.802894070258667	1.88223327437769	1.33909327720975e-09	2.18038981121593e-08
AP003548.1	0.16105487115625	0.051911155576	-1.63343578762761	7.17647394468668e-05	0.000218897700815723
LINC02450	0.01783785321875	0.0842862866133333	2.24035592593116	0.00019160028083229	0.00051255671332405
LINC00567	0.0071602278125	0.0606212050933333	3.08174513718647	4.8143931726149e-06	2.13231984768031e-05
SOX21-AS1	5.35144483925	1.325735040208	-2.01313598907199	9.69392628260439e-06	3.8879093882035e-05
AC008507.2	0.03675380140625	0.149373676917333	2.02296055524807	8.93728105011246e-07	5.20484575610163e-06
C1orf147	0.068578643375	0.21787163152	1.66764708900856	2.99476768668509e-10	6.58765471357999e-09
AL929236.1	0.0560474058125	0.165055324178667	1.55823017253849	6.55133327370146e-07	4.01988180749187e-06
FAM155A-IT1	0.036492885375	0.129603144256	1.82841358956214	0.00603901560020586	0.01046753867314
AC084125.4	0.2174629605625	0.642982806248	1.56401046506137	5.71196451509408e-10	1.07912401377268e-08
AC093426.1	0.011399581375	0.0414813651866667	1.8634825297374	6.46788054822027e-06	2.72992264507191e-05
AC018653.3	0.4598408983125	1.32655520952267	1.52847802955948	2.37267988174434e-11	8.32757912272669e-10
AC007750.1	0.0069390675	0.0780958534533333	3.49243224389518	7.41629538089558e-16	3.19382895735427e-13
FOXC2-AS1	0.0123245021875	0.10897030264	3.14433373566625	6.82782730677633e-05	0.000209395542685874
AL139384.2	0.1037400608125	0.310648660597333	1.58231071339994	0.00713627186038697	0.0121141743081419
LINC02126	0.02201650475	0.112392219581333	2.35188481174234	1.1794716273302e-06	6.55935735283563e-06
NALCN-AS1	0.01542162159375	0.0470626342053333	1.60962760025573	0.00647324434359664	0.0111201241203791
TM4SF1-AS1	0.198369916875	0.638055173965333	1.68548792701083	4.77134077751371e-05	0.000154360008685071
LINC01082	4.83041426559375	1.439264573336	-1.74681510226146	2.64490983885465e-12	1.37413506562073e-10
AL121772.1	0.1262267348125	0.655745740496	2.37711902587822	5.91336683711743e-09	7.4478242285034e-08
AC026782.2	0.0144490894375	0.163076654309333	3.49649977985213	1.62260434633924e-07	1.22854329079971e-06
AADACL2-AS1	0.0592588525625	0.219389074672	1.88838908637199	1.67405553720019e-05	6.25738685539389e-05
LINC01492	0.005124309625	0.0174083495413333	1.76434987472782	0.00889889724731741	0.01476046871709
AC104823.1	0.0070243095	0.216725287714667	4.94736727482046	1.63800505651659e-07	1.23783023266139e-06
AC025741.1	0.0172778751875	0.0532715655893333	1.62443987315767	0.0122704485273798	0.0196670858576656
AL359851.1	0.004305317875	0.0244721402773333	2.50694861641264	5.60163571365381e-06	2.42389683456023e-05
AL356124.1	0.035331466375	0.136073954856	1.94536542289648	1.50698252198926e-09	2.38968694300184e-08
LINC02525	0.01051819865625	0.158111875616	3.90998617571713	0.0170327985501476	0.0262916360732048
PPP1R26-AS1	0.19024175421875	0.590491259386667	1.63408178126841	6.94745349935841e-14	7.62000559506019e-12
UBXN10-AS1	6.19962365803125	0.978609445962667	-2.66337552732564	1.51940180568408e-06	8.08538818024742e-06
EIPR1-IT1	0.02297540496875	0.126372263690667	2.4595176580637	1.1087227075616e-10	2.89919974225628e-09
RBAKDN	0.029215100875	0.152294820890667	2.38208070494984	0.00396463194390151	0.0072423544901666
AP000355.1	0.02335926509375	0.0827326823626667	1.82446247175493	0.000172376378131226	0.000468268406639935
AL133410.1	0.17844010390625	0.772391653682667	2.11389268157416	2.6395274867351e-15	6.72398340733777e-13
BARX1-DT	1.33005410215625	0.397059384466667	-1.74405823188176	0.000273315097715668	0.000700900469029691
AL355987.4	0.1249405453125	0.359984533114667	1.52669319011159	4.25472139669453e-11	1.32281633345263e-09
LINC01111	0.01208647040625	0.0513975754373333	2.08830730716463	0.00104672123904886	0.00227837861763199
AC243773.2	0.04926337109375	0.158146113944	1.68267084558391	0.000269714513565774	0.000692868093919911
FLJ12825	0.02860027671875	0.112759688714667	1.97915038949366	8.51756604810139e-06	3.47550694144598e-05
SLC12A5-AS1	0.03801033665625	0.175531677165333	2.20726770041081	3.07143351477176e-10	6.64523574415139e-09
AC090227.2	0.013009515625	0.0921345022373333	2.82417426526869	7.18807918761712e-06	2.99231741405442e-05
AC107959.3	0.18911963378125	0.572912816066667	1.59901646429775	8.707463761924e-06	3.53900367101975e-05
AL136307.1	0.079239800875	0.228963113112	1.53081803307235	0.011000844002324	0.0178238951756981
AL117381.1	0.2554742053125	0.854864246368	1.74251770354288	1.53854303602352e-08	1.67584473868658e-07
TSPEAR-AS2	0.2056634075	1.13685828878933	2.46669539975658	5.66911472781559e-09	7.20917858382604e-08
C17orf77	0.03035928728125	0.169514677162667	2.48120036489993	0.0148113394462975	0.0232165834869812
ASTN2-AS1	0.0110214254375	0.0316466433066667	1.52174165960993	0.00256571312925989	0.00495389647475925
AC131956.2	0.01733313615625	0.070880049824	2.03184690709661	5.13990887001132e-05	0.000164932386617145
LUCAT1	0.08964709446875	0.368663530333333	2.03997597623473	1.17659797533076e-07	9.31021464046795e-07
MNX1-AS1	0.682040904875	2.169165530528	1.66920997879702	1.06971653238236e-09	1.82059298625506e-08
AC002128.2	0.245760457	0.855646021448	1.79976127691559	4.85362504851742e-11	1.47419526954393e-09
LNCAROD	0.0145026895625	0.341554927485333	4.55772522375601	0.0108066160092391	0.0175379873869628
FLJ45513	0.1429584096875	0.407204024050667	1.51015632780459	4.90095401355635e-09	6.3760846532215e-08
LINC02544	0.02592033471875	0.55287697324	4.41480223266585	3.10660401125303e-12	1.58276463721711e-10
AL121772.2	0.03970088015625	0.190939023986667	2.26586909296068	2.12249579299417e-06	1.06488877238087e-05
AC007405.2	0.002358884375	0.141957835333333	5.91121396629485	3.72101442893552e-10	7.59298474038858e-09
AC024884.2	0.0216527845625	0.105751775581333	2.28805741298393	1.66966523615027e-09	2.5904413300351e-08
LINC02338	0.00433543709375	0.0166658974373333	1.9426496500923	0.00333047357836202	0.00620302093530252
LINC01354	0.24225167053125	0.081005457336	-1.5804156035643	1.89279968637695e-08	1.97979326136672e-07
AC084781.1	0.01480370403125	0.074628370928	2.3337659962944	0.00196944802483127	0.00393740026635254
LINC01748	0.08469155753125	0.612679778474667	2.85484316894367	1.48664440556779e-06	7.94856524764309e-06
AC007533.1	0.15466079134375	0.446230210970667	1.52868069124341	1.504264255295e-08	1.64759706297706e-07
AL162632.1	0.03236371203125	0.0966110971626667	1.57781182216196	3.09315800335807e-06	1.46442858228529e-05
AL158825.2	0.3327338205625	1.028411901176	1.62797778999853	4.66651589674089e-07	3.0206127898822e-06
AL355607.2	0.00296569940625	0.023461523832	2.98385243643551	2.25219638443859e-05	8.08803767526673e-05
AC006460.1	0.0594660539375	0.186372196712	1.64804840329844	2.69423245730609e-08	2.7159760267282e-07
AL158211.3	0.041309155875	0.132538716917333	1.68188037303359	0.000111653760647717	0.000320395983951679
AP003555.1	0.0310710496875	0.131834758493333	2.08508790325906	2.10975249593991e-05	7.64603738432192e-05
AL357507.1	0.0084798214375	0.035377043024	2.06070767508129	0.000722291668781911	0.00163389782537117
AL162727.1	0.013731223875	0.0635497352213333	2.21042589450113	1.87571277107893e-08	1.96452304419235e-07
MIR4300HG	0.00459295934375	0.0326413621013333	2.82920534303781	0.000830646859027877	0.00184673937098625
AL390115.1	0.02384163040625	0.082733898776	1.7949956720763	0.00110943429271477	0.00239639021049468
LINC01671	0.10490658140625	0.608007547677333	2.53498404360056	0.000807872230776543	0.00180168511901789
HPN-AS1	0.063272388125	0.211179848069333	1.73882421701457	7.76185654485275e-06	3.19746380462713e-05
BCAR4	0.0134466154375	0.609017059210667	5.5011676481622	1.32787492072435e-05	5.10775852360457e-05
AC104257.1	0.00776032375	0.0430452519466667	2.47166536567685	0.00168510021174172	0.0034408133339631
AC012499.1	0.004904495625	0.112950032845333	4.52543610174018	1.3264350751671e-06	7.26915877071103e-06
AL163952.1	0.099699607875	0.282930966997333	1.50479035384902	0.0269836571503544	0.039439189434823
LINC02532	0.08052053575	1.72994683739467	4.42522712180148	1.59277955062971e-06	8.40225792339534e-06
AL138962.1	0.0108068284375	0.160723082512	3.89456204736628	8.34110701181186e-07	4.90832504264369e-06
AC091808.1	0.0024448175	0.03154389948	3.68956233772777	9.87743767230589e-07	5.65992415632408e-06
AC126696.3	0.06910722334375	0.202423915765333	1.55047133064657	1.39689301406418e-05	5.34719541059856e-05
AC144450.1	0.0079985241875	0.07739161496	3.27437152805571	0.000184572074226123	0.000496108124630256
AC114488.2	0.1035569044375	0.321038480189333	1.63232248605864	1.19086083325237e-06	6.61338115344161e-06
AC010547.2	0.159084790125	1.35020272001333	3.08530821707491	1.4066551677057e-06	7.62412893573913e-06
LINC02438	0.005489976875	0.0862007703146667	3.97282878430182	5.27328837678086e-05	0.000168391258841239
MYB-AS1	0.0094267940625	0.153837766250667	4.02849869819781	3.61490206339632e-10	7.45902277881702e-09
LINC00870	0.029778488875	0.124152785266667	2.0597741769912	1.47692946511022e-07	1.1290718282648e-06
AC104982.1	0.05404155115625	0.179785773186667	1.73413787189156	3.53222880780784e-08	3.41838368814443e-07
AC026471.3	0.189481405625	0.748156348984	1.98128351524362	5.62648505817664e-08	4.95719698209304e-07
AC021744.1	0.04796270834375	0.148222347821333	1.62777795063055	4.23644752559953e-05	0.000139396775456915
LINC01301	0.05694678290625	0.166174404773333	1.54501193905964	2.67213796636852e-07	1.88578188179067e-06
AC090116.1	0.01279017140625	0.355605381736	4.79716965449614	7.83757719364716e-09	9.36359260185047e-08
AC137770.1	0.03293879890625	0.0944687588053333	1.52004935420735	0.000772805773651072	0.00173277887408362
AC026368.1	0.21309371665625	0.950756718690667	2.1575881749326	8.27154458136989e-09	9.83740776492139e-08
KCNMB2-AS1	0.02153312959375	0.9152070922	5.4094683129574	1.03109231394263e-12	6.90045424000419e-11
AC011632.1	0.01086284678125	0.213544409112	4.29706198780607	0.000135302427252203	0.000377689384238475
AC009563.1	0.01935751303125	0.0980657299653333	2.34085544717433	1.25633560662272e-09	2.08430300115538e-08
AC026992.1	0.0073462159375	0.0511718457706667	2.8002770634193	9.4409595037817e-05	0.000277673211178265
BANCR	0.030912880875	2.724615775528	6.46170087555191	6.94120931484312e-07	4.21327670709578e-06
AC018695.3	0.06305338971875	0.193126002213333	1.61489658348131	1.18351818137978e-07	9.34624307835612e-07
AC012370.2	0.01733102821875	0.0579350011973333	1.74107796045719	8.7449892599639e-07	5.11170837793745e-06
SRGAP3-AS3	0.0124003944375	0.0460755395733333	1.89361504955924	0.00282312879686989	0.00539551019092002
BBOX1-AS1	0.89426418840625	2.63741229337067	1.56035010974506	7.57695136373105e-08	6.37918705487443e-07
AC244034.2	0.07518088371875	0.218806264053333	1.54121626179203	5.0199031477992e-06	2.20970876021016e-05
LINC01914	0.02485639275	0.417481232506667	4.07002249643712	2.99242185811717e-15	7.16095618592463e-13
ARMC2-AS1	0.07750032125	0.265357574861333	1.7756635366235	0.00348476556141354	0.00645081894948024
AP002336.3	0.03355399934375	0.103782559344	1.62900738076741	0.000104282111338025	0.000302429611912003
AL096803.3	0.022363715125	0.0653987761733333	1.54810376563582	0.00545315334014305	0.00956755208333918
AC005379.1	0.0184693555	0.0940997256533333	2.34905699336874	0.000181573886661804	0.000489716182707741
AL590483.1	0.02059874559375	0.152666864674667	2.88975857968374	0.000108695788073987	0.000313502789780962
AC008957.2	0.075779363125	0.245419896218667	1.695375293071	2.90886677652292e-05	0.000100225664368572
AC068134.2	0.0044175855625	0.110692925109333	4.64716112756047	7.40691552463355e-06	3.07208045682937e-05
AC073283.1	0.080607772625	0.546156766445333	2.76032425264156	2.85401776439996e-13	2.4767228885128e-11
AC093788.1	0.206086047	0.679187565370667	1.72056321523069	1.25846768310468e-10	3.21621983607691e-09
AC093607.1	0.3324135110625	0.109642817050667	-1.60016772125368	0.00638632171556469	0.0109851410559387
AL050344.1	0.0071425884375	0.0325491008133333	2.18809878927903	8.94520217706293e-05	0.000265465094296377
AL031665.1	0.033039214125	0.284983240184	3.1086258009734	9.74181299338338e-07	5.60051941467299e-06
LINC01949	0.003894950125	0.0128444223946667	1.72146525489114	0.00752346349395647	0.0126923288211438
AL807757.2	0.16981622615625	0.495736525285333	1.54559924197946	2.37752321517915e-08	2.42888755889647e-07
LINC00884	0.27869661984375	0.838446945221333	1.58902399172247	8.46562468666959e-09	1.00530884437037e-07
AL121992.1	0.030871937125	0.0960792419226667	1.63792875729727	1.5521717179129e-07	1.17857612797938e-06
AC103702.2	2.2907650965625	8.68033500468	1.92192119542644	1.97302270714283e-09	3.01372540005937e-08
FP325330.3	0.0014312724375	0.0392020008826667	4.77555707676898	3.6926942686605e-08	3.54328148719465e-07
AP000879.2	0.06069570084375	0.18121672648	1.57804988645771	0.000106403258805071	0.000307879895254862
AP003025.1	0.0058123891875	0.023450895872	2.01243982600764	0.0153782401983585	0.024014625834771
AC012073.1	0.32656166325	1.41458924934933	2.11495586163119	2.79540462498496e-17	4.34861322507066e-14
AC006967.3	0.01007857625	0.068546491168	2.76579096673178	0.000420222833525629	0.00102233509437828
AC004466.3	0.1014896275625	0.301867152112	1.5725814888064	1.32087364211975e-07	1.02565773370891e-06
AC022028.2	0.001948590875	0.0220999065466667	3.50353714884398	4.06616119164224e-05	0.000134409689955625
AC068858.1	0.00424006428125	0.023503741064	2.47073236525068	5.15608515512211e-05	0.000165250018141231
LINC01981	0.00131305321875	0.0258405524346667	4.29863961742146	4.60797858974555e-07	2.9910934555998e-06
C7orf69	0.00362076625	0.103343125970667	4.83500357653112	3.07867453989288e-12	1.57872031438533e-10
AP001922.3	0.016069482125	0.066347352232	2.04571545646387	1.90098295203385e-07	1.40004154002631e-06
AF127577.3	0.0099469269375	0.432584180616	5.44258621766821	2.8047389467263e-10	6.27451089583501e-09
AC091057.4	0.129069435125	0.599065220952	2.21456568238526	1.10228455659159e-12	7.19400094496181e-11
LINC02108	0.00450195071875	0.0356254965013333	2.9842879513689	7.23570854065955e-06	3.00580696189313e-05
AC008443.2	0.02922812190625	0.446265207042667	3.93247229675725	1.93930526262235e-05	7.09999706023584e-05
AL365181.3	1.63113652134375	5.823992223048	1.83613089261613	2.64841588611859e-08	2.67449363844994e-07
LARS2-AS1	0.04349708596875	0.136464603936	1.64953613693334	1.48518639409207e-06	7.94614969793027e-06
AC008114.1	0.03696366759375	0.293269963952	2.98804950563012	1.20983513889386e-11	4.82528691507314e-10
TXNDC12-AS1	0.08220521646875	0.242018400226667	1.55781488665866	3.6747612524582e-07	2.48030680433012e-06
AC097532.2	0.0227423140625	0.0749401462053333	1.72035973435991	1.60562169695749e-06	8.45306302724887e-06
RUNX2-AS1	0.00314526140625	0.02145022612	2.76974102491436	3.04441434730083e-05	0.000104437115154761
AL360181.1	0.2467721496875	0.738093960117333	1.5806249011276	4.44073988309829e-05	0.000145211274769471
AL645608.8	0.030541367625	0.172056821106667	2.4940485163785	9.58762624978193e-07	5.53056862633513e-06
AC104809.1	0.0020787416875	0.0257972129253333	3.63343280887081	1.36219937785185e-05	5.22452087756001e-05
DIRC3	0.2155589875	0.0745968232	-1.53089661747794	2.55396881175507e-06	1.2480626055959e-05
AC004837.2	0.12324551221875	0.368325819904	1.57944742053051	6.1548463673606e-10	1.14706668323141e-08
SHANK2-AS2	0.065784679375	0.254894322029333	1.9540756982929	6.28715404135217e-06	2.65932809129931e-05
AL049836.1	0.0415763455	0.418752450272	3.33226277411637	6.68898199271886e-10	1.22843932084886e-08
AC083836.1	0.0036608650625	0.0128694909893333	1.81369849081986	0.000146134527240233	0.000405205183151728
LBX1-AS1	0.005553581625	0.0177697972853333	1.67793682146382	0.00654679815660075	0.0112171978829846
AL118511.2	0.01788441453125	0.188625679261333	3.3987513002747	1.62033110285253e-05	6.08741899106871e-05
AC092484.1	0.0028603878125	0.049425919208	4.11098513046528	6.04350192477569e-06	2.57280510511879e-05
AC137894.1	0.10559643953125	0.483682774661333	2.19549996900491	0.00298313235601526	0.00565749188651597
AL139120.1	0.24119932803125	0.711204191082667	1.56003793793566	1.24040196429839e-07	9.7273627726558e-07
CU634019.6	0.018182055375	0.0588020935066667	1.69335222266633	5.29612237591898e-06	2.31452564486066e-05
AL596218.1	0.020783605625	0.0738161498426667	1.82849052979355	0.00287999608044364	0.00548693101260879
LINC02015	0.02009479778125	0.0740158964853333	1.88101309412727	9.52575796108129e-06	3.83535301961767e-05
LINC01227	0.00622114490625	0.021404900768	1.78268913150635	0.00793568088907287	0.0133222942136498
AC016717.2	0.01732720478125	0.129024427928	2.8965333906654	0.00558603722652171	0.00976814348490743
AC019129.2	0.00479373740625	0.028884679952	2.59108172182635	5.10948360391526e-07	3.26453009871511e-06
AP000763.3	0.07757559303125	0.233674525930667	1.59082574136339	1.77599398106372e-05	6.57313174529713e-05
AC007879.3	0.0867838571875	0.248687040901333	1.51883271599038	2.37565605801661e-05	8.45832096039548e-05
AC103691.1	0.770701070125	3.06530540035467	1.99178751938765	7.19178216654509e-08	6.09375606852902e-07
DIAPH3-AS2	0.0072162753125	0.0689075047306667	3.25533482981307	9.99043711521908e-06	3.98533129579692e-05
LINC01363	0.0269063724375	0.0845235302933333	1.65140512804771	0.000184979591463956	0.000497034308877462
AC006206.1	0.01120649590625	0.0632408626986667	2.49652180754934	5.73339994396794e-05	0.000180313259090063
AL161729.3	0.14482201453125	0.486290186629333	1.74753655365412	5.57881395282473e-08	4.93038310405138e-07
AC068707.1	0.03219091725	0.147083265714667	2.19190752365566	0.000100710464829204	0.00029358085668373
AC011294.1	0.0062522439375	0.0640878489413333	3.35760487500905	9.62125552512748e-08	7.80072432052687e-07
AC079793.1	0.01029500159375	0.0524312485173333	2.34848284707909	9.60586991417804e-05	0.000281788836226835
AC012150.1	0.0047531978125	0.0463193206026667	3.28464374424483	4.24564329981948e-06	1.91697227779728e-05
AC017002.1	0.0439373563125	0.13054206904	1.57099483945239	7.14884512907467e-08	6.07690311994647e-07
AL138689.1	0.15384357953125	0.463613716016	1.59145901326112	1.15842909666011e-05	4.54903758146439e-05
AC243571.2	0.0514749076875	0.169949631205333	1.72316598848501	0.000176193479747062	0.000476996883634744
AL391425.1	0.022333357	0.0868987174106667	1.96013475993677	1.02085000725432e-05	4.06194345056911e-05
DLEU2	0.4229420395	1.592363046856	1.91263742376256	3.85466538881786e-17	4.34861322507066e-14
AC010333.1	0.0308634321875	0.111690059069333	1.85553037326184	5.07338136209562e-06	2.23076239512634e-05
AC002310.2	0.018382553125	0.0659498285493333	1.84303175461257	1.93241724899684e-08	2.01855807081059e-07
LINC02275	0.0024031261875	0.01654354544	2.78328413989655	1.21277344118187e-06	6.72561226475648e-06
AL031709.1	0.0910465400625	0.269706628482667	1.56671488033829	1.24298733605253e-07	9.73796725476868e-07
AL158166.2	0.18714270184375	0.5467610126	1.5467715862604	1.76565438695663e-09	2.72864436277818e-08
AL445223.1	0.04057928621875	0.133627683656	1.71940352827938	9.70675161254464e-07	5.59111724903465e-06
AC122710.3	0.0083705325	0.0786748853573333	3.23251186194295	5.2251756818445e-07	3.32767841609081e-06
AC008514.1	0.1318143859375	1.23183596363733	3.22423041692187	1.20580327750337e-05	4.70465834112851e-05
AC136475.7	0.05616706475	0.18145397168	1.69180731919052	0.00127513865249422	0.00270765526720808
LINC02533	0.02827659246875	0.112857689194667	1.99682453456888	6.62321618269266e-05	0.000203674214153909
AL035404.2	0.032321354	0.109746649032	1.76361734808448	0.00023462149553848	0.000611083756684491
AC002128.1	0.21720694659375	0.615859637024	1.5035313347577	1.4238465588399e-10	3.58092875005054e-09
AL031123.2	0.1193867323125	0.395565733893333	1.72827494131971	4.49857928563396e-12	2.16617564747874e-10
AC007342.4	0.64872650578125	1.907851210584	1.55626637187342	1.12634686971373e-06	6.31031885018607e-06
NPSR1-AS1	0.00273659653125	0.130651604328	5.57719828266809	7.96835830887355e-15	1.61349039910704e-12
AC013564.1	0.015525235625	0.0669211911866667	2.10784796109434	1.65024163535617e-06	8.64188209178228e-06
LINC01348	0.14182516109375	0.52166991236	1.87902372471046	8.05138488714778e-05	0.000241022693153169
AL121989.1	0.06980369378125	0.288408510584	2.04673845115016	4.99787228480424e-08	4.56279739110972e-07
AC092332.1	0.014896378875	0.0429491012106667	1.52766626858906	0.00113563936422637	0.0024456351402497
PCAT18	0.69790931546875	0.104571950898667	-2.73854365595274	3.23078745370101e-08	3.16938242507787e-07
MIR497HG	0.485417807	0.167779837544	-1.53265767858967	2.32947122852269e-06	1.14758791588545e-05
AC117386.2	0.03486449703125	0.29487237768	3.08026010952767	1.64061329146381e-06	8.60858681906293e-06
Z98749.1	0.022648307375	0.0801636184	1.82354439566671	1.28578204566993e-05	4.97005424114314e-05
AC090159.1	0.00615190159375	0.04967113116	3.01330327047822	3.22503591292061e-06	1.51957688570012e-05
MYO16-AS1	0.03195612515625	0.252774302490667	2.983685414063	0.00186729879912352	0.0037588729586231
AL355472.3	0.06638734421875	0.193430589533333	1.54283581970434	0.00110718857617672	0.00239219375815802
AL023803.3	0.03579766403125	0.1157596612	1.69319525165183	1.98514190827843e-06	1.00685071609986e-05
AC012354.1	0.0059199910625	0.03021443052	2.35157084754346	0.000259439092515482	0.000669320651288717
OTX2-AS1	0.0066362090625	0.0354196771093333	2.41611981856231	0.000107918830068594	0.000311597430814688
AC026310.2	0.01708465478125	0.133883709010667	2.97020742244418	6.41421567904271e-07	3.9572704076094e-06
LINC02331	0.0164966771875	0.203458570842667	3.62448768960437	7.93164174418196e-06	3.26060254314445e-05
AC002546.1	0.53730954578125	0.163764925666667	-1.71412706800581	1.82151595009348e-05	6.70606594773343e-05
AC026992.2	0.0083827815625	0.041571051976	2.31007831506713	8.5871306904713e-05	0.000255703510794313
AC024901.1	0.0363332808125	0.164293068709333	2.17690806749788	0.00266692412191804	0.0051267526267738
AC107909.2	0.013044128875	0.0703721067306667	2.43160310365567	3.63023744378881e-06	1.67257789344225e-05
LIX1-AS1	0.02665216628125	0.0755262752853333	1.50272583989276	0.000537108590797109	0.00126274085785197
LINC00618	0.07567270859375	0.229743919621333	1.60218168948019	2.86901771383987e-05	9.92406171099144e-05
AL023495.1	0.00814927	0.0265556971386667	1.70427866779956	0.00733417406568595	0.0124074491423997
AL122019.1	0.01690455609375	0.0839151750426667	2.31151959598787	0.00212490855291949	0.00420456097279008
MAFA-AS1	0.0271879009375	0.161243885746667	2.56820777919373	0.00202174802475674	0.00402684510547757
AC092834.1	0.85519926965625	0.257974706437333	-1.72903099986324	0.0153060442065052	0.0239208056795511
LINC02029	0.00302040415625	0.0413941136506667	3.77661211468971	4.91033611886724e-10	9.55096658391492e-09
LINC02069	0.0090916791875	0.031989001592	1.81495728256155	0.0263342738503962	0.0386330597430018
AC099520.1	0.00392932053125	0.0392328782213333	3.31971141455739	6.10579755729306e-07	3.79366509126226e-06
AP003498.1	0.067059367875	0.352503402296	2.39412639323602	0.00012462235643367	0.000351982385106113
LINC02200	0.121579621375	0.020800238904	-2.54722942719645	0.00231717238959913	0.00453050516480919
AC107031.1	0.0238608246875	0.108168895437333	2.18056989186304	0.00053844914040732	0.00126513920315281
LINC01630	0.016115061375	0.0705869001973333	2.13099078416947	0.000116857444110049	0.000332788761679429
LINC00971	0.0036810171875	0.0145399504373333	1.98184596039872	0.0076062423926005	0.0128182877025963
AC108861.1	0.14294605996875	0.0346213261466667	-2.04573796308172	0.00953535768773387	0.015710561164205
GLIS3-AS1	0.06464897340625	0.269869462632	2.06156237029259	0.000145215206680002	0.000402939032730842
AP000695.1	0.13265302671875	0.715660511538667	2.4316177836975	7.55189660135243e-14	8.16949691244933e-12
AC007996.1	0.4764706005	1.5592701878	1.71041183366228	9.28099070691265e-12	3.96172884391834e-10
AC022148.2	0.024631925625	0.069988021744	1.50657861357694	0.0058592978068157	0.0101918226388598
AC015911.3	0.244219426125	0.720376151781333	1.5605724590428	3.50663318044444e-05	0.000118240316934115
AC068025.1	0.04310350984375	0.185797203264	2.10785153017846	5.88508152290654e-09	7.4378833677078e-08
ITGB1-DT	0.078158919625	0.240842471293333	1.62360739568256	4.57885895209319e-06	2.04520639958597e-05
AL512656.1	0.11380886340625	0.328465571674667	1.52912924273025	1.36792652488257e-07	1.05390397726806e-06
HOXC-AS2	0.01466331440625	0.520113940125333	5.14854456221046	5.63301585299013e-18	1.4827975397021e-14
AC007529.1	0.0042054785625	0.045276990408	3.42843617800741	2.12394465016482e-05	7.68203127378974e-05
AC018552.3	0.04605440796875	0.156794334608	1.76746228047032	2.78584175162731e-06	1.34226920760225e-05
LINC01391	0.00375807471875	0.024262158152	2.69064222976387	8.52155216539829e-05	0.000254134053814767
AC092681.2	0.01986548290625	0.058761752696	1.56461356397493	8.1126796886739e-07	4.80613889733367e-06
AC021739.3	0.07851110328125	0.241445945613333	1.62073163391418	4.35474386597216e-08	4.04105902580284e-07
AC068533.3	0.2528890350625	0.730517373410667	1.53041409910813	2.55437404907319e-08	2.58673225865057e-07
LINC00661	0.00672559753125	0.0305014425226667	2.18114312075468	0.000108887077047687	0.000313825272790359
AL356804.1	0.01206821646875	0.0637524694986667	2.40126874731655	0.00122001376086304	0.00260531332329244
AL050320.1	0.0341263559375	0.100431019936	1.55724666588742	0.00109024030404051	0.00236463270557756
AC091806.1	0.02488263315625	0.190404449349333	2.935856122716	9.3228133207797e-10	1.62163561220699e-08
KRT7-AS	0.1341491408125	1.02677788685067	2.93621441114786	3.11780014958466e-10	6.70879231097277e-09
EVX1-AS	0.0035053110625	0.120256165674667	5.10042457916623	4.21470904354608e-06	1.90518358997615e-05
AC004264.1	0.14939810490625	0.919990281429333	2.62245677308237	1.49546891889702e-15	4.54219925097299e-13
AL356488.2	0.05130567465625	0.147877171608	1.52720904617375	3.52246297868931e-05	0.000118571569235761
AC104066.2	0.00569967390625	0.026189026664	2.20001115550822	0.000609937651189291	0.0014104473298512
AC011479.2	0.10947035615625	0.347438675610667	1.66621810805722	6.50325722594738e-09	8.01189115652207e-08
AC026333.4	0.10767830378125	0.338352050594667	1.65179754311046	1.00616979077297e-08	1.16335619878977e-07
AL161804.1	0.023620014	0.068022562152	1.52600352807503	0.000450566474556964	0.00108811114665943
AL512444.1	0.04333152203125	0.218409252202667	2.33354515500892	7.6030163240282e-08	6.39414482543671e-07
AL355483.3	0.008046486375	0.066173191472	3.03981601075044	2.25151867345428e-07	1.62525072799529e-06
AC011287.1	0.02354374534375	0.504062410536	4.42018662424687	1.61372273658483e-06	8.48439976751691e-06
AC068491.2	0.0071712434375	0.0948359049733333	3.72513817064491	2.42905361596117e-09	3.5721110624293e-08
AC009065.5	2.57848347390625	8.70621426575467	1.75552272725001	1.80887112257135e-09	2.78453318809863e-08
AP000525.1	0.0340182919375	0.383759882901333	3.49582129439283	1.58721035961395e-10	3.89260876082962e-09
PSD2-AS1	0.012207781375	0.064448983176	2.40035656630725	1.33978978320213e-05	5.15108077796846e-05
LINC01977	0.06465809959375	0.346521911442667	2.4220435703876	1.41352235549038e-07	1.08691198065312e-06
AC092112.1	0.09562520875	1.06069712078133	3.47147795503054	2.53187932406775e-07	1.80290811741777e-06
LRRC3-DT	0.464345498875	0.0765253792613333	-2.60118845533764	0.00320119876162776	0.00600665270899033
AL136418.1	0.16454383390625	1.060907303752	2.68875473777195	4.60954886091548e-07	2.9910934555998e-06
AC097478.1	0.00909121175	0.268962625864	4.88678930320215	4.47805052992413e-07	2.91775289066096e-06
AC010789.1	0.0496503126875	1.44323422364267	4.86135884116309	1.64587182052793e-09	2.55855310368289e-08
CASC19	0.48903477525	3.27024506021067	2.74138978612265	4.23248372801522e-09	5.67468998304519e-08
FOXCUT	0.07661264828125	0.221808291016	1.53365879620733	2.51717122041781e-06	1.23236832781398e-05
AL137246.1	0.01939385584375	0.0608671224453333	1.65006349714706	0.00021815807320338	0.000574073410225622
AL354726.1	0.061574905875	0.220973242498667	1.84345726272293	4.03213139781301e-08	3.81338223335681e-07
AC090673.1	0.03123431303125	0.321395819477333	3.36314745875783	1.88928649532536e-14	2.86917220261238e-12
AC005091.1	0.03396302834375	0.102760917072	1.59725466156011	1.24314019213423e-06	6.87265165854116e-06
LINC02160	0.01668259996875	0.109289956912	2.71174477793648	0.00491756994647125	0.00871891555170262
LINC01511	0.01267036975	0.189736986957333	3.90447041101112	9.90619623340189e-05	0.000289228153453597
AC109361.1	0.015353648625	0.0493225648	1.68366628573389	1.3195479136218e-07	1.02563679860939e-06
AL354733.1	0.007376633125	0.0229262421253333	1.63596550951752	0.00056099329320911	0.00131075412736158
AC073934.1	0.0091505879375	0.0540394017653333	2.56207535705316	6.91520878725725e-05	0.00021174642804564
AC022762.1	0.0117010065	0.0558769740426667	2.25562126203061	0.000109407730141577	0.000315095858835898
AC083967.1	0.0008421489375	0.0770242207786667	6.51509296957786	1.63543881708039e-07	1.2370747450655e-06
AP001065.1	1.63770661625	0.357773419149333	-2.19455882018772	6.80533218329379e-06	2.85957372278772e-05
LEF1-AS1	0.02186254475	0.071152546552	1.70245405460591	1.4334505617734e-09	2.31019573190297e-08
AC078850.1	0.031681539375	0.0913423527786667	1.5276415145938	1.88939552882476e-05	6.93656740638267e-05
AC026369.2	0.1106440881875	0.780069193722667	2.81767573091964	5.45090766754042e-17	4.78286865006297e-14
AC010609.1	0.05017480940625	0.172681030568	1.78307447150764	0.00328987502390712	0.00614769121244546
AL138733.1	0.01334863103125	0.060729643288	2.18570910123242	7.3728123377688e-08	6.2337365129936e-07
GAPLINC	0.11446431603125	0.6531466182	2.51250897218649	9.22094137800719e-16	3.46751305057728e-13
AC103858.2	0.02927261490625	0.0918580092693333	1.64985389142278	5.25557617859897e-05	0.000167927559044432
LINC01338	0.0052673253125	0.070024373784	3.73271470769897	2.66352398381698e-06	1.29080479617632e-05
LINC01474	0.100879755625	0.330130637642667	1.71040034757062	0.00140148989240535	0.00293335957602042
AL583810.1	0.13437537240625	0.487209145010667	1.85827246019078	1.1621589997211e-09	1.96101914974306e-08
AL138889.1	0.00197590596875	0.00750331437866667	1.92501371422282	0.00027337114456353	0.000700900469029691
AC015845.2	0.30146190509375	0.098906076968	-1.60784463365641	0.0222515769154012	0.0333246165182862
AC078778.2	0.103961934875	0.298893017429333	1.52357380426187	5.36226910881954e-08	4.80656517052757e-07
LINC02474	0.0097939686875	1.469327546184	7.22904674202378	5.37379064694954e-09	6.89103633930327e-08
LINC02253	0.03001083846875	1.642996231168	5.77470173394032	8.9731757274073e-06	3.63950532713587e-05
LINC02519	0.0198537495625	0.116079463954667	2.54762935789762	8.35651999019655e-10	1.49510937803539e-08
LINC01697	0.615991535375	0.0975015119733333	-2.65941403003798	7.1018589246878e-06	2.96110770476555e-05
PVT1	0.77649635021875	3.43953606152	2.14716293291829	3.18639498910864e-15	7.40087094970321e-13
GAS1RR	0.40286717415625	0.101022303138667	-1.99563042039458	3.13788373212365e-08	3.10136017929668e-07
AP001347.1	0.88058074784375	0.306488929618667	-1.52262033823956	0.000303211869643892	0.000768212252291052
AC239803.1	0.00817414671875	0.03244176268	1.98871216478809	0.0344653236410204	0.048925518747643
AL158839.1	0.05993963925	0.286350981864	2.25620224425274	5.83715308267638e-05	0.000183211438370013
LINC00524	0.0342664796875	0.382822841741333	3.48180702152183	6.07274207654045e-05	0.000189028159946551
LMO7-AS1	0.25341806390625	0.890135204472	1.81250512168359	2.15220061043031e-08	2.21970174275333e-07
AL359555.1	0.005624176	0.0449648579866667	2.99908426505148	9.21524219791975e-06	3.72620418008051e-05
AC100849.1	0.0184638021875	0.056006081128	1.6008838103641	1.4606615489108e-05	5.54559819795605e-05
AC243967.2	0.05098203665625	0.303577767677333	2.5740052266411	3.43771666942884e-06	1.5995605165341e-05
P4HA3-AS1	0.00779900525	0.0270792880266667	1.79582778032725	0.000165933866254603	0.00045373259758054
AC108676.1	0.0445572859375	0.366294497661333	3.03927076620555	8.85312696710862e-11	2.39437740482549e-09
AL358214.1	0.049203015625	0.168587718962667	1.77668079937015	0.00290209426499128	0.00552237070135811
AL442647.1	0.01601647946875	0.077200538856	2.26905384907004	0.00129938377613379	0.00274879016344188
FILNC1	0.0104830803125	0.0479747848933333	2.19421364200952	0.0244155522053482	0.0361842833058244
LINC01483	0.0046344840625	0.0188182837786667	2.02165441698079	8.56367828091427e-06	3.49134576068043e-05
AC017002.3	0.09382649771875	0.304088528536	1.69642407340053	1.17229361645874e-11	4.72326667815034e-10
AL512506.1	0.09049153465625	0.30998143796	1.77632708615016	4.58948363599527e-07	2.98643054072234e-06
LAMP5-AS1	0.0048412220625	0.0221835429573333	2.19604662231436	0.00175226943484401	0.00355998758090125
AC131532.1	0.04067070546875	0.507984293818667	3.64272197059493	0.000196777037901772	0.000523743939437241
STEAP2-AS1	0.04034728925	0.126760241352	1.65155865794831	2.52304661229011e-05	8.91476469675839e-05
AL137789.1	0.00331215040625	0.039368866272	3.57121507409947	1.6009514091684e-05	6.01747419238594e-05
AC117503.1	0.031264665	0.0973044786533333	1.63797315086183	0.000786743969594115	0.00175968238130391
AC023813.3	0.055315526375	0.158098170013333	1.5150642797626	1.0333492270177e-05	4.10068283706471e-05
AP000350.7	0.02295978728125	0.0652589889866667	1.50706736116826	1.2132166122009e-08	1.35897469312773e-07
AC131902.2	0.00723707346875	0.0351017092986667	2.27806296250359	0.0127085059625514	0.0202663714834952
MPPED2-AS1	0.23891309021875	0.055343240232	-2.11000688391341	0.0017141406496836	0.00349060564996168
AC026391.1	0.1160090733125	0.0389364242266667	-1.57504534234466	0.000347207423540229	0.00086413395010942
AC096734.1	0.023262483125	0.0706195740693333	1.60206301601001	0.00131119977234745	0.0027685948134299
AC145146.1	0.0254829475	0.108715069456	2.09294786977103	4.98320452509259e-06	2.19477781007564e-05
AC116351.1	0.07061215984375	0.202557121488	1.52034025720848	0.000545123329375351	0.00127891828047449
AC104462.1	0.0339361301875	0.0984034034853333	1.53588615448933	0.000657541608901289	0.00150853534381784
AC145207.1	0.0117924353125	0.080549249624	2.77200946224634	1.48101019882243e-06	7.92917799328863e-06
AP002784.1	0.0129204819375	0.594155688018667	5.52310922428654	3.83018282782514e-10	7.75562917726542e-09
FOXP4-AS1	1.04262810684375	3.33494685540533	1.67743911399436	5.56072700226099e-07	3.5130448909484e-06
AC005256.1	0.45092067515625	1.35572177786933	1.58811557241758	0.000845678074636995	0.00187645961096048
AC104996.1	0.00233342284375	0.04383374604	4.23152230762682	4.5945155343842e-06	2.04956414011909e-05
AC104958.2	0.71843258775	2.75195985591467	1.93753472833152	0.0023571418855933	0.00459954274043249
AC124067.4	0.2613463461875	2.47438695126933	3.24303623585508	2.60455962509659e-09	3.78092047047569e-08
AL590438.1	0.065945599	0.290020952493333	2.13680884424506	3.76411978231119e-06	1.72520336163154e-05
LINC00922	0.0048994648125	0.104983229021333	4.42139090013409	3.89425650229423e-12	1.91012072041103e-10
AC008619.1	0.02932373490625	0.132355104245333	2.17427305961349	0.000747873565279456	0.00168404834474248
AC100843.1	0.05946936375	0.252418540349333	2.08559933552558	1.97617696223956e-07	1.44632710572806e-06
AL035420.2	0.03648142696875	0.125961756658667	1.78775171585969	7.19896089871956e-05	0.000219452002586847
AC007687.1	0.02855456071875	0.116452136573333	2.02794401367561	0.000542882447209396	0.00127403943108844
AC044839.2	0.01516687575	0.332695938189333	4.45520841463826	0.00224564164104616	0.00441140100481132
LINC02554	0.00406549159375	0.0201789982106667	2.31135283671889	0.00422382999046279	0.00765387458345219
AP000346.1	0.0467034691875	0.135446673994667	1.53612334332474	3.93049495200185e-06	1.79106281800107e-05
AC016723.1	0.01077966696875	0.037765111056	1.80874142183464	0.0205197495408176	0.0310251698494805
CASC20	0.0311111248125	0.191250739690667	2.61996286656036	9.02125142179215e-05	0.000267040667654499
LINC01633	0.0009957634375	0.101833118013333	6.67618807008053	1.16942157846846e-09	1.96906656826555e-08
AC022395.1	0.032330835	0.0969128507546667	1.58377721328291	6.64493019608037e-07	4.0678305239106e-06
AC106028.2	0.10051626709375	0.388185922029333	1.94931879867004	8.51216279286026e-10	1.5173938956031e-08
MIR4435-2HG	0.52315486434375	2.58847120402133	2.30679028722528	2.88516456314494e-19	2.27841445551556e-15
LINC02257	0.02827686809375	0.256059608528	3.17878545339176	3.69439292913115e-09	5.05626013194951e-08
GRM7-AS3	0.00466964115625	0.0262211410266667	2.48934687274716	0.0172494231863477	0.0265688891949654
AL390774.2	0.0189309194375	0.0598242576293333	1.65998610759382	8.56307048319951e-05	0.000255179500399345
AC011466.3	0.0437331668125	0.249079936522667	2.50980909070144	8.71637246486637e-12	3.80293885939501e-10
AC008760.2	0.5132465773125	2.054226856744	2.0008715066395	1.00811614876627e-07	8.11528361550177e-07
AC087878.1	0.040369589875	0.119465692986667	1.56525554304264	0.000515794639469499	0.00121880019984759
LINC02204	0.00948864696875	0.0480992368586667	2.341739718127	1.76274941297197e-06	9.09832164329389e-06
AC007250.1	0.01448052171875	0.0654505219093333	2.17629111419768	0.00130032214130089	0.00274930226234354
GK-IT1	0.2832679281875	0.967879521621333	1.77266020894154	1.32531471625902e-09	2.17137143450155e-08
LINC00939	0.0163967536875	0.127921582928	2.96377758010416	3.37547645478433e-09	4.68473419392475e-08
AC096888.1	0.02806121415625	0.105953176669333	1.91677750484822	1.99301704962707e-07	1.45460773021303e-06
AC051619.8	0.78536981040625	0.120809718757333	-2.70063562235729	0.000254161600154161	0.000657638976545678
AC016735.1	1.41048465728125	4.67371874520267	1.72837994538999	2.44246708478368e-08	2.4920106677696e-07
AL606534.1	0.074495096375	0.221726651882667	1.57356482608195	5.52573127542784e-07	3.49933439310775e-06
PCAT14	0.00723636375	0.213520980869333	4.88296909813794	0.0314173460237961	0.0451753061817039
LINC01293	0.03841485215625	0.156229753888	2.02393313387345	0.000193605397732638	0.000516695446399
AC015712.1	0.11093586525	0.317127426232	1.51533679177202	0.0321494382651601	0.0461104456919668
CASC8	0.2172859363125	0.923515374792	2.08754117949809	1.00807015006884e-07	8.11528361550177e-07
AC008592.4	0.01794715421875	0.061300795736	1.77215069944717	0.00274357172558439	0.00525745836373209
AC016737.1	0.09703558778125	0.544456260581333	2.48823029573853	9.07985494247373e-12	3.89693556960408e-10
FO680682.1	0.0094462186875	0.105526945448	3.48173068078545	1.28080600952783e-09	2.11159186998774e-08
AC007014.2	0.0648928231875	0.318002007448	2.29290503531688	4.53337041808788e-12	2.16969855706909e-10
AL353747.3	0.05375469078125	0.217554548216	2.01691461949228	0.0119052102802013	0.0191088304029979
AC068389.1	0.00254836415625	0.0219242096213333	3.10488147799774	7.79682204024929e-07	4.64690593598858e-06
AC007431.1	0.04665643309375	0.145920963797333	1.6450392416061	9.39913847887244e-08	7.6487607055308e-07
AC090673.2	0.00119645125	0.0674500447706667	5.81698588091653	6.86057802752429e-07	4.17395875834818e-06
AL359881.1	0.090215759375	0.518428371906667	2.52269329606085	3.06874915796641e-06	1.45549021624389e-05
AL442067.2	0.09640810703125	0.318133399290667	1.72240546742493	1.38520968230503e-06	7.52338436118488e-06
AC007326.2	0.00149299890625	0.00747701943466667	2.32425017440237	0.00648156985835183	0.0111247461793967
AC122710.2	0.01547148375	0.06597687744	2.09234893839624	7.70073957183313e-06	3.18058265683924e-05
AC090340.1	0.02184395671875	0.090750051952	2.05466426561745	0.000210828914571067	0.00055720078258625
AC100782.1	0.01006170296875	0.112363923802667	3.48123249934887	0.000116720857511302	0.000332724076602313
AC093732.1	0.1108185319375	0.591405623069333	2.41594880037418	1.52613423273623e-10	3.76621313622438e-09
AC124067.3	0.0103203503125	0.121437783176	3.5566535126387	5.77886641762681e-07	3.63341624999991e-06
Z93403.1	0.018059021375	0.11323570884	2.64853736340553	1.6538111735294e-05	6.20139925800649e-05
AL139089.1	0.364065659625	1.08381991674133	1.57385449349344	1.93576023798667e-10	4.57685586807806e-09
LINC00698	0.00682364515625	0.036156018136	2.40562127185314	4.80446232442324e-06	2.13031100370412e-05
AL807752.4	0.021981736	0.08764249976	1.99532530667395	1.67428877110894e-05	6.25738685539389e-05
AC110741.1	0.0207478660625	0.096490158576	2.21741884199456	0.00444084710930718	0.00798301152337783
AL133467.1	0.87316371571875	0.308230436986667	-1.50224284901988	0.00733917701144434	0.0124115689178118
MACC1-AS1	0.05617106653125	0.159937115714667	1.50960567483772	0.000201464587527555	0.000535498434097981
LINC00867	0.01195235703125	0.045396229992	1.92527734248393	0.00124865449595964	0.00265928386046205
AL034550.1	0.1729783310625	0.772238348114667	2.1584548747176	9.57815866301154e-14	9.95246302128975e-12
AC005005.4	0.01239298325	0.0455330850933333	1.87739169632044	9.80014545861139e-12	4.11658237694969e-10
PCAT1	0.054209168625	0.272209388413333	2.3281080393654	1.18700713921877e-12	7.55951240194405e-11
SLCO4A1-AS1	0.58082138115625	4.561130843168	2.97322508893845	4.5585906864806e-08	4.20060567691217e-07
AC148476.1	0.102719830375	0.320542716573333	1.64180190272685	0.000264458441375241	0.000680048294216958
AC002398.2	1.8540092174375	0.382936420912	-2.27547163061173	5.73060846223842e-06	2.46753626097583e-05
ADORA2A-AS1	0.0692842988125	0.2025005758	1.54732565884456	0.0126052882293826	0.0201314107355943
AC013714.1	0.0106304915625	0.036958930192	1.79771468751719	0.000487321236579101	0.00116159849238309
AL023802.1	0.00797995928125	0.0279826254906667	1.81007804074402	4.56496515062267e-05	0.000148535351439914
AP005271.1	0.0439844584375	0.250047145626667	2.50713438232963	0.015300655029992	0.0239171165423291
LINC01497	0.27430678921875	0.0497865046693333	-2.46196369232752	7.85217959426181e-06	3.23130079499143e-05
AC023421.2	0.0222400106875	0.0795303174586667	1.83834744834547	0.000385766797274156	0.000949330133397946
AP002336.1	0.0660446918125	0.215941011989333	1.70912275117333	6.76295641393038e-07	4.12409782245623e-06
AC053503.4	5.06848082096875	1.194100060728	-2.08562965845939	2.65955974130532e-07	1.88363616834871e-06
AC118755.2	0.0321207899375	0.110705701533333	1.7851502471045	0.00120355059851877	0.00257154736918364
AC079354.1	0.0110714013125	0.0357072470986667	1.68937907530172	8.81561194215305e-06	3.58019938340631e-05
C5orf66-AS1	9.1420502693125	1.173604218952	-2.96157178946727	4.8600202624346e-13	3.69034423196596e-11
AL034349.1	0.03470480115625	0.175143814605333	2.33533287062707	6.40015110988894e-09	7.92522876290762e-08
AC008494.2	0.05779402328125	0.164485446762667	1.50896773326802	2.05028429171794e-06	1.03523625650234e-05
PCSK6-AS1	0.0134427521875	0.103788672736	2.94874855767519	8.85970774457485e-09	1.04738191704951e-07
AC036222.1	0.0083026396875	0.0500755593786667	2.59246463640831	0.000411101177068276	0.00100354435712772
CR786580.1	0.01038882065625	0.0544016331546667	2.38861807417294	7.88369453462738e-05	0.000236810710307921
AL137002.1	0.09198075290625	0.320785829026667	1.80220649895622	2.83650503284829e-06	1.36335241901418e-05
LINC01433	0.04685033821875	0.168616372184	1.84761325674494	1.38595109271428e-08	1.53289296626956e-07
AL670729.3	0.01196086028125	0.09698207904	3.01939702297122	4.51113241252504e-09	5.96723830179401e-08
AC090502.1	0.00795264246875	0.132925059845333	4.06303499336098	5.21784922130026e-10	1.00012998302447e-08
AC012625.1	0.02104551553125	0.0838151115226667	1.9936975290159	0.00748990392864784	0.01264381601636
SPATA3-AS1	0.0212514596875	0.140222497877333	2.72208399649799	1.76536178470371e-11	6.39498257514e-10
AC010967.1	0.0164659300625	0.145515736866667	3.1436192738796	9.89116819953749e-07	5.66018516461939e-06
AC103563.7	1.73776703484375	0.17867928084	-3.28179042910359	3.34687914525277e-17	4.34861322507066e-14
AC009060.1	0.0023483689375	0.0186881648746667	2.99239392330829	5.85105941472432e-05	0.000183356413484436
AC110760.2	0.00710229196875	0.031306921856	2.14012509291787	0.00438011773298806	0.00788640896885698
AL121782.1	0.04278318046875	0.231867161821333	2.43818287237389	3.15883434277177e-10	6.76024791459856e-09
AC005993.1	0.017871701875	0.720929494690667	5.33410924390746	1.06246043137436e-08	1.217743109806e-07
LINC01285	0.02688009040625	0.111259732429333	2.04932164566591	1.75861019499493e-07	1.3126412769258e-06
LINC01205	0.012405711625	0.047924105456	1.9497470085469	0.000519511985937338	0.00122684992612056
AC004941.1	0.010071293375	0.0350447822746667	1.79895069222632	0.00232339501824136	0.00453929996512915
LINC01644	0.5884089839375	0.204386830208	-1.52551703577452	0.0148484179678767	0.023265467597683
AC073288.2	0.0421199760625	0.186084782037333	2.14338355544626	6.18916196792606e-08	5.38873341352945e-07
LINC02340	0.07091661696875	0.397112246752	2.4853512334155	8.66417449670731e-08	7.15700690381774e-07
AC006449.3	0.0804636868125	0.28057833684	1.80199387600771	1.99217274927788e-09	3.03710196931417e-08
AC073964.1	0.04355956171875	0.159761414576	1.87485766866858	0.00114658973967224	0.00246652660697131
AP002992.1	0.04328716203125	0.293670140189333	2.76218545908779	0.00435879795633337	0.00785640051392518
AC022081.1	0.2919602681875	0.0268535780986667	-3.4425858136437	2.48208347641762e-09	3.62981726171666e-08
AC002064.1	0.03451984559375	0.100821481461333	1.54630514192881	0.000181935941247134	0.000490357722876661
NRIR	0.09955674321875	0.430802262328	2.1134348845257	2.09087791852846e-08	2.17258722666043e-07
CASC9	0.387864229625	3.558071226928	3.1974717552869	2.22273923424022e-09	3.32442646454451e-08
AC237221.1	0.04533691840625	0.22897409672	2.3364261608282	0.0286638742609959	0.0415871054637304
AC108681.1	0.01054014	0.084984994536	3.01131410300478	2.56786456956905e-09	3.73451685191285e-08
AC011472.4	2.05214464725	0.647130787749333	-1.66500320287775	0.00198300859820045	0.00395749782663355
LINC01419	0.00308179396875	0.300641356714667	6.60812925748383	5.69580601473902e-06	2.45522817130972e-05
AC010595.1	0.000965569375	0.161915273637333	7.38964344884991	3.79666362367756e-07	2.54302397253449e-06
LINC02141	0.00214589	0.02139682776	3.31774889270703	5.61407100206577e-06	2.4279473550555e-05
AC008734.1	0.03027525078125	0.096676442608	1.67502547704292	1.9224107692586e-05	7.04794700317324e-05
AC092723.1	0.04098338971875	0.198576109645333	2.27658084602436	0.000195930610494239	0.000521842843532211
LINC01611	0.0076227709375	0.215628889733333	4.82209114747667	0.000214899077308991	0.000566441259515722
FLJ40288	0.00391642303125	0.018527814024	2.24208416648246	0.00471200404760402	0.00840998568837405
AC034213.1	0.02747159734375	0.138322262237333	2.33202066544653	0.00147567746181297	0.00306830566507031
LHFPL3-AS1	0.00572982234375	0.0432867903893333	2.91736451892696	0.00196835433075149	0.0039362102177626
LINC01775	0.118584483875	0.335926266261333	1.50222935155766	6.88757079133702e-07	4.18715523781281e-06
C8orf31	0.2117630243125	1.876192586056	3.14728531498512	1.20458417591703e-11	4.82528691507314e-10
AC018695.4	0.1714766354375	0.511980981349333	1.57807820390316	3.19632388155048e-11	1.05612425492068e-09
ARHGEF38-IT1	0.08501811178125	0.467672211442667	2.45965558522785	1.1140934970785e-10	2.90362915723727e-09
AL133492.1	0.01813786478125	0.0556232018586667	1.61668216398504	0.000351744510880016	0.000875150095280241
AL161756.1	0.030954923	0.101059336354667	1.70696183537145	4.34312851496878e-10	8.59591124879911e-09
AC087721.1	0.0424671878125	0.204022326848	2.26430655845184	4.49205882021565e-09	5.95197793678574e-08
LINC01572	0.06308054540625	0.224692382661333	1.83268417716386	2.92377730076668e-13	2.49903150388304e-11
AC007950.1	0.032012273625	0.209257762456	2.70858408986762	4.14477020860174e-05	0.000136779148923226
CNOT10-AS1	0.04118933475	0.125494766125333	1.60728446600443	5.05153514732548e-05	0.0001623604927083
AL645608.6	0.04691337475	0.165144716904	1.81565962646323	0.00633868786138862	0.0109150933365429
AP001025.1	0.02056583871875	0.10953913256	2.4131245464971	0.00550393212419903	0.00964378788213884
AL139147.1	0.0348302955625	0.131459396274667	1.91620264412819	1.12735601208806e-07	8.98358267150294e-07
CISTR	0.15287449878125	0.0250919990053333	-2.6070484530144	2.34410215162797e-05	8.36483266669954e-05
AC116424.1	0.02606160665625	0.0755904678186667	1.53627829132596	7.92956777667074e-05	0.000237646287409369
LINC01602	0.008579591625	0.191728204333333	4.48200979186345	0.00160841297612221	0.00330255779314537
AC080129.2	0.2290359548125	0.887543243069333	1.95424331742766	2.73513058324992e-05	9.54151664046563e-05
NCRNA00250	0.01565177184375	0.0899755987226667	2.52320781197139	6.94244609140001e-06	2.91155054613839e-05
AC008758.2	0.04176009721875	0.130541649229333	1.64431319550326	3.44247385173738e-06	1.60007157193467e-05
AC116914.1	0.066389418625	0.293691204258667	2.14527483583185	2.42441847466035e-09	3.57194639820761e-08
LINC02416	0.14440664578125	0.434802174712	1.59022201773381	9.15350364457529e-07	5.3033909230529e-06
AC036108.3	2.84718365459375	0.63567690024	-2.16316998697649	0.0113825782350757	0.0183858090248298
AC023034.1	0.025233793	0.0980858026186667	1.95868724905738	0.000837765301709235	0.00186151732909337
LINC02575	0.6518025593125	3.14233411957867	2.26932966638031	6.73823030589927e-06	2.83525970809478e-05
GS1-594A7.3	0.1812673219375	0.0552337787466667	-1.71449612991908	0.000869721332820419	0.00192386256730612
AC007938.2	0.02261259603125	0.0959075834746667	2.08451826488202	4.59139904096714e-13	3.52022118704053e-11
AC090282.1	0.0157290224375	0.04479906756	1.51003969489318	0.00032408520108445	0.00081402698249488
AL360093.1	0.0286764735625	0.0937100938213333	1.70833683153279	1.26755488554671e-08	1.41183087886634e-07
Z97200.1	0.1142822586875	0.32489599152	1.50737648893413	4.34214359626636e-05	0.000142232018680794
AL356752.1	0.04069284871875	0.195218076853333	2.2622394646414	1.12400399991134e-10	2.91982223266443e-09
AL356108.1	0.01291606653125	0.0814238082933333	2.65628392223522	0.00107469097138618	0.00233539752367547
AC117382.2	0.01080543446875	0.0445996493786667	2.04527528664593	7.8842189665228e-07	4.69191237216508e-06
AL035045.1	0.0154752926875	0.119533287306667	2.94937383116282	6.16003746269839e-06	2.61472114409836e-05
AC007406.3	0.099799794875	0.494800443138667	2.30973803696569	2.28155621674991e-14	3.39951876295737e-12
AL513217.1	0.7927865674375	0.173326452506667	-2.19344066783867	4.86679185599744e-05	0.000157190410171009
LINC01833	0.0317252095	1.09107210180533	5.10397294179587	5.73680848291246e-10	1.08123094485823e-08
MKX-AS1	0.2032410928125	0.0568047048026667	-1.83910979672084	0.000944171939299023	0.00207575885429966
HOXC-AS1	0.05867202440625	0.980820741848	4.06324481225457	1.23918922271365e-15	4.07744887157071e-13
AC004528.1	0.01505742265625	0.0469485450133333	1.64060559946501	1.70385709180176e-05	6.36187208224988e-05
AC091153.2	0.07437601940625	0.224019074410667	1.59071213545676	7.45059387993508e-07	4.45737423256419e-06
AC116348.1	0.0648609839375	0.295163832037333	2.18609313661054	1.05408712674663e-06	5.97997560338947e-06
AC004080.1	0.005945776875	0.13498013744	4.50473799283506	3.43423350543599e-06	1.5995605165341e-05
AC078778.1	0.17038238821875	0.825367079904	2.27625967966798	1.17136542068798e-13	1.17092059837633e-11
AC084083.1	0.13100097028125	0.436162006384	1.73528660642485	9.45249113574035e-09	1.0999242747535e-07
PGM5-AS1	11.1876523666875	1.10417693877067	-3.34086405050036	4.99826605944595e-13	3.75917210204235e-11
STPG3-AS1	0.03234285690625	0.13863689148	2.09979218626948	1.25428532839472e-08	1.39902418620524e-07
ATP6V1B1-AS1	0.00715844734375	0.047166001568	2.72002869539998	0.000169035422202716	0.000461083775436279
AC113146.1	0.00873949984375	0.0250786834	1.52083898777169	0.000495094142613471	0.00117591579236397
AC008870.3	0.12595570171875	0.399113155184	1.66388140139341	3.99245985378775e-06	1.81825002683748e-05
LINC01618	0.01756624503125	0.061755166936	1.81375401612947	0.00197577582207353	0.00394705329292048
AC011676.1	0.0578387875	0.401532146154667	2.79540627883602	4.06814253079728e-14	5.09938437550891e-12
AL035420.1	0.07670133790625	0.225956864634667	1.55872373908537	8.3968044594467e-05	0.0002506030416336
AC020910.1	0.03101018446875	0.137383901021333	2.14739894237996	6.72258422346241e-07	4.10581961428327e-06
AC119403.1	0.1519665485	0.630908490021333	2.05367697834123	4.09135053380639e-06	1.85176021709947e-05
AL662890.1	0.0403540378125	0.184544463586667	2.19318351530427	9.74312213558481e-07	5.60051941467299e-06
AL162727.2	0.0767805118125	0.360245849117333	2.23016972502834	2.27633082188224e-11	8.0610692826924e-10
LINC02003	0.0166580508125	0.063942895072	1.94056446658771	9.90205280869136e-06	3.95554372721667e-05
AL451074.6	0.01762526690625	0.08321566036	2.23920994981356	1.59683498928024e-06	8.41802797753408e-06
AC004830.1	0.12375674509375	0.370972462168	1.58380493913566	9.72918709851864e-08	7.87206870051247e-07
LINC02268	0.58571704403125	0.118275966253333	-2.30804692969111	0.0206299426024504	0.031167908309078
AC022639.1	0.00280021321875	0.088081691144	4.97523357982871	2.63700899043318e-06	1.2822943348184e-05
TMEM78	0.0055292770625	0.034055249936	2.62271445078167	2.84067415044125e-08	2.84319439366724e-07
AC020661.3	0.14214689459375	0.424022944581333	1.57675975192817	1.08624148390602e-07	8.67345702568841e-07
TCEAL3-AS1	0.02324480796875	0.0831228444586667	1.83833651658641	2.79151435208936e-05	9.72696596357107e-05
FLG-AS1	0.2216220389375	0.0678384566666667	-1.7079261017014	0.00582020978198273	0.0101394653978199
AC073335.2	1.2912280204375	4.012569577584	1.63578261721744	1.4634391850263e-11	5.42571795500126e-10
AC073641.1	0.0112112903125	0.052680410744	2.23231426606296	7.25366486862756e-05	0.000220655591169306
AL031651.1	0.04413532978125	0.135445659274667	1.61770827642434	3.76048417410107e-05	0.000125513708887896
AL357874.2	0.055343111	0.186989598733333	1.75648237316636	3.98204906261598e-07	2.64476378868616e-06
LINC00635	0.00704480559375	0.0260440704453333	1.88632314587033	0.000233506555933052	0.000608581277954888
AC015849.1	0.0353016509375	0.117592963128	1.73599417044713	0.000375983301413015	0.000927566426510022
AC125603.2	0.03983167496875	0.603474700445333	3.92130523682862	0.00315291943501594	0.00593106354890921
AC063977.6	0.0178088581875	0.0984734087386667	2.46713917787601	3.80831339929155e-06	1.74444610871261e-05
OPA1-AS1	0.0800067090625	0.254673737984	1.67045730704932	1.5307917698847e-08	1.66970477994192e-07
LINC02365	0.03193749996875	0.580535507285333	4.18406101957535	4.36821649353413e-09	5.82699419754038e-08
LINC01048	0.0058690196875	0.068184590344	3.53825427558204	0.000120279726891593	0.000340814138235705
AC023511.1	0.344050055875	0.112222194781333	-1.61626044438483	1.29748199110893e-06	7.12532356313437e-06
MIR5689HG	0.01046646765625	0.0608704620906667	2.53996769078512	5.0508878785201e-05	0.0001623604927083
AL133330.1	0.3327694950625	0.946074493488	1.50743059733933	0.000111273089514729	0.000319432299435629
AC004241.4	0.01860541540625	0.058808436752	1.66030053911865	2.81840001451144e-05	9.7832549075151e-05
AF235103.1	0.0318024149375	0.131643498314667	2.04942804369723	9.12900764455357e-08	7.46291649783018e-07
MACROD2-IT1	0.0044218246875	0.026757685176	2.59723958019728	0.000101047728185983	0.000294455317153029
DDX11-AS1	0.09259326625	0.321816138434667	1.79725749224087	2.75849257445906e-13	2.42042398450036e-11
AL136221.1	0.2440925925625	0.71637616972	1.55328883226196	3.36907969285759e-08	3.28464473265387e-07
AC126365.1	0.01757832671875	0.0591240263626667	1.74994677391464	1.33296895897855e-06	7.29324098825904e-06
AL117329.1	0.00412973859375	0.303697092082667	6.20043882035154	1.58086297909088e-09	2.48192344848522e-08
AL121890.2	0.03100692603125	0.0965811547173333	1.63915120542453	0.00221583204334467	0.00436369716865159
MNX1-AS2	0.26230867059375	0.891700385405333	1.76529354418067	6.40402881583614e-10	1.18508033131144e-08
LINC02241	0.0081698193125	0.210357652365333	4.68639631960897	0.00133859134906372	0.00281964680809715
LINC01615	0.0583978456875	0.407423663856	2.80254272312229	2.26072237943959e-13	2.05206030234879e-11
AL049646.1	0.00608548315625	0.0355406315946667	2.54602560460406	2.87691429258244e-05	9.93846119362506e-05
AL591468.1	0.0393338476875	0.225363895632	2.51841318283603	5.90104968128998e-07	3.69259820389437e-06
AC108751.4	0.03302523575	0.148510689754667	2.16892601424574	1.18735081828926e-07	9.36714226976053e-07
AC008569.2	0.12738939909375	0.406352196584	1.67348546645197	3.03704189792672e-09	4.33698370125268e-08
AL136115.2	0.127776947625	0.598160767861333	2.22690570853557	2.53754460656225e-12	1.32708541443855e-10
AL513412.1	0.02559405634375	0.0819730318613333	1.67934054356911	0.000120053497301169	0.000340417403298862
AC073316.2	0.03120814015625	0.111375769672	1.83544111388344	0.0006921614497504	0.00157430845872088
AF165147.1	0.23034700746875	0.0545282436053333	-2.07873326437416	1.15375410652649e-06	6.44812185367282e-06
AL034345.2	0.0179245655625	0.0666346342133333	1.89433407888658	1.32126411301292e-05	5.08728556824136e-05
AC007128.1	0.01113601628125	0.568381043338667	5.67355330789081	3.6767838135124e-15	7.84744912846146e-13
AC099518.2	0.14731146653125	0.579447072072	1.97580715618294	4.6045044744459e-11	1.41311744853804e-09
PRC1-AS1	0.09584908325	0.277641807498667	1.53438828791449	3.6388778447621e-09	4.98892679515387e-08
LINC01336	1.92251119040625	0.420524423605333	-2.19273049754102	1.26859261162605e-11	4.98411734030394e-10
LINC01093	0.01635347209375	0.0513482778213333	1.6507189159592	0.0171004976297517	0.026375513629326
AL359382.1	0.08277352675	0.262944772730667	1.66751848366352	0.00251675099678948	0.00487605069225871
TRMT2B-AS1	0.12605082503125	0.408981073522667	1.69802851990732	1.25114879263157e-06	6.9044877815594e-06
AP003559.1	0.04425097571875	0.258680970754667	2.54739275793772	0.00480621367663038	0.00855220130787519
AL590006.1	0.17063719478125	0.532778156693333	1.64260278118438	7.84419677889862e-08	6.55509227121295e-07
AC245100.6	0.02373584671875	0.399460120496	4.0729120605958	0.000335720713169841	0.000838983060728555
AL033527.3	0.04248505428125	0.213009628933333	2.32589133455546	3.49176785666529e-11	1.13475270634098e-09
AC131571.1	0.10610269840625	0.319785178005333	1.5916417242983	6.8076466998112e-06	2.85957372278772e-05
PROX1-AS1	0.01710735821875	0.108025132818667	2.65867810888654	0.0233431540955091	0.0347798724234228
LINC02073	0.01052594290625	0.0700339990346667	2.73410599499436	8.04692246723631e-11	2.23755446210441e-09
AL356441.1	0.02083940725	0.068828810648	1.72369833799956	0.000419216344701744	0.0010202007624375
LINC01107	0.01126316771875	0.0327318568586667	1.53908281150619	0.00613504452519763	0.0106083745599925
AC141930.1	0.00493772646875	0.100279161157333	4.34403110397715	1.13167261553399e-06	6.32919167483847e-06
LINC01258	0.00642599340625	0.024256653016	1.91638909253013	0.00935990532128064	0.0154504958867377
AC012668.3	0.00737395696875	0.0535252800586667	2.85970953657967	0.000356566893693078	0.000885063065870632
AL356056.1	0.00485349946875	0.0160979792346667	1.72978236030129	0.00331539080195547	0.0061792875060284
LINC01730	0.1660525848125	0.602832810213333	1.86011775989724	9.16754189441492e-08	7.48666787385674e-07
LINC01266	0.17204417184375	0.056596502728	-1.60399420790745	0.0021457211015644	0.00424361621313651
AC090204.1	0.6388790901875	2.0689082634	1.69525484898587	0.0114845834281008	0.0185265931075972
LINC02428	0.02596784484375	0.362959721522667	3.8050112677837	0.0046703613387307	0.00834619676215351
AC015983.2	0.01510707759375	0.084948430936	2.49136269628135	7.24511821670295e-05	0.000220565530290298
CATIP-AS2	0.1433672065	0.491661215154667	1.77794948932762	3.07896121985953e-08	3.04693693649508e-07
AC015849.5	0.02705031596875	0.194468044506667	2.84581575623263	4.88127103707686e-14	5.66873490879352e-12
AC012085.2	0.5667901860625	0.171080020442667	-1.72814349357838	0.000304085421391554	0.00076991425864992
AC020661.4	0.018890652875	0.0602672035493333	1.6737005608401	1.27025354976061e-06	7.00013418175823e-06
BX248123.1	0.01224183159375	0.048588158064	1.98878531535909	0.00127685905419465	0.00271057955671375
AC016394.1	0.54817341621875	1.81267780485067	1.7254182442724	9.74956693711251e-15	1.83315071672327e-12
AP001628.1	0.2021117959375	0.828996200608	2.03621196488179	4.41630743683749e-09	5.87130973547233e-08
AC067751.1	0.018507431875	0.0727515697893333	1.9748736598554	1.33922179062417e-06	7.31385510412107e-06
AC012640.1	0.0635504271875	0.197383399650667	1.63502693307378	1.82431799681013e-07	1.35783593033078e-06
LINC00412	0.04316353684375	0.158406402938667	1.87574566171213	1.1403511782767e-05	4.48473767671868e-05
Z98884.2	0.45402350990625	1.29783765974667	1.51527102573804	8.88509489816793e-12	3.83418548693072e-10
AC010271.2	0.03217463040625	0.107005928365333	1.73369524609308	0.000466651536155565	0.00111874534942942
AL359880.1	0.066424420375	0.354614875061333	2.41646741555478	3.01811223696165e-10	6.61831466506895e-09
AC023830.2	0.009355506625	0.030551644288	1.70736234152965	0.000855433162942497	0.00189544211216524
AL135936.1	0.0159009776875	0.0829109867733333	2.38244781627542	2.25639743544123e-06	1.12044632891329e-05
AC021739.4	0.06948269203125	0.232302361949333	1.74127826702437	3.30856651850133e-08	3.23860213896363e-07
AC006272.1	0.04485612009375	0.147247642898667	1.71486779738294	3.49079483457204e-06	1.61967137535931e-05
AL691482.3	0.6123090096875	2.78552488290133	2.18561738696476	3.76789688367649e-11	1.19980168106424e-09
ASH1L-IT1	0.10853058090625	0.328124520493333	1.5961417979932	8.53684959597009e-07	5.00486275125284e-06
LIF-AS1	0.03020645634375	0.115423923669333	1.93401342927278	1.41413591114874e-06	7.64892554132986e-06
LINC01593	0.0300478444375	0.278941790341333	3.2146306872446	1.07231166044951e-05	4.23826085213703e-05
AC022973.4	0.0746210929375	0.299949630216	2.00706485707688	1.37080326070231e-11	5.18261481434603e-10
LINC02418	0.019209903625	0.467560398757333	4.60523055602466	9.47790739986056e-06	3.82067558635522e-05
LINC01271	0.01650551625	0.0956392843626667	2.53465507182907	9.56611527203807e-11	2.5608004170605e-09
AC084880.3	0.263182003125	0.069757517264	-1.91564023901466	0.000376855209208148	0.000929136930102012
AL031668.1	0.07018267771875	0.283804303456	2.01570956796756	3.13351431288528e-10	6.72428329588453e-09
AC009121.1	0.0274169615625	0.197345648986667	2.84758411060809	8.47666488234082e-13	5.82088891963874e-11
LINC00337	0.0736175046875	0.243273840264	1.72446043806375	1.8942901163572e-07	1.39689812852966e-06
LINC02542	1.03045564928125	3.50438045659733	1.76587699833536	0.0254279836048566	0.0375125698725112
AL356234.2	0.0666293324375	0.400345058018667	2.58701465288416	7.82898015585856e-08	6.5493068104677e-07
AC010186.1	0.01489429028125	0.0500760748026667	1.7493621012635	0.00162498894964556	0.00333485907883342
AC104135.1	0.056224874	0.192805120581333	1.77786293960425	0.00477251773453128	0.00849990359711175
AC011498.3	0.04218269	0.148164979584	1.81248148698186	9.47129931407345e-09	1.0999242747535e-07
AC091729.2	0.0272823146875	0.176351585816	2.6924165931761	7.04843607966567e-09	8.52396626663397e-08
AC009093.1	0.05760367021875	0.275199158026667	2.25624341506752	1.09644956096022e-12	7.19400094496181e-11
AL356417.2	0.0219532320625	0.27265817216	3.63458813567148	5.96484037686914e-12	2.77084379153739e-10
AL391807.1	0.2076881100625	0.0678778817466667	-1.61340517693139	0.00947308949568512	0.0156177427447652
LINC01094	0.2310841571875	0.728624455330667	1.656757064068	7.04116892113707e-11	1.97879398470532e-09
AL008721.1	0.00857805284375	0.086198818016	3.32894597817352	2.4698415373835e-06	1.212202524594e-05
AC005670.1	0.03484337646875	0.122674828805333	1.81588291910334	2.77854137355833e-05	9.68747957041507e-05
AL157400.2	0.01196494834375	0.102901462794667	3.10437741753611	8.58326900693202e-11	2.34540053106374e-09
CLRN1-AS1	0.00416240259375	0.01483858664	1.83386526675723	0.00064874759113498	0.00149059055199096
LINC01756	0.0043052173125	0.0212155956346667	2.30096721648882	0.00691309728101493	0.0117758259767418
AC007966.1	0.0290393964375	0.142934387029333	2.29926966709463	0.000207044935867397	0.000548669080048602
AC027807.2	0.51079910284375	0.137354631016	-1.89485043832929	0.00111517590730334	0.00240615960108592
AC074044.1	0.0361251909375	0.110844256296	1.6174568968555	4.37988859523449e-06	1.96942750681571e-05
LINC01940	0.0047552345625	0.066151606656	3.79818778427132	0.0180668218122247	0.0276707133926856
AC007376.2	0.07354630028125	0.234859730432	1.67507469268623	2.02501025528677e-06	1.02443984535552e-05
AC048341.2	0.6667014580625	1.91653660098667	1.52338876284088	6.89568083116699e-11	1.95179897934501e-09
LINC01968	0.0094660608125	0.0362673610426667	1.93783567742561	2.82727260544425e-07	1.9793414685455e-06
AC005089.1	0.10746734725	0.571876195984	2.41180447578173	2.151959361462e-08	2.21970174275333e-07
AC069542.1	0.03046635171875	0.102199770917333	1.74610330665474	2.68113740091315e-06	1.29577368757718e-05
AL589765.6	0.02961463925	0.177207668597333	2.581058620148	8.97832757355928e-10	1.57910585408458e-08
LINC01108	0.007139378875	0.0960674642826667	3.75017743739019	3.54462180005522e-05	0.000119266631252817
AC010487.2	0.16643247715625	0.696150434645333	2.06446211466117	5.52035457523452e-10	1.04804145420054e-08
AP002360.2	0.02100025621875	0.0984695380293333	2.22927055978526	6.41257370675252e-08	5.55873705403125e-07
AC004917.1	0.0201279475625	0.058926581384	1.54971850208663	2.67219257352084e-06	1.29224156479449e-05
AL034428.1	0.0169550675625	0.0489689691066667	1.53015129157027	0.000307291939436996	0.000777534266495981
AC092422.1	0.651883419875	0.134164819048	-2.28060756701736	4.34385016288086e-08	4.03569232191414e-07
AC011773.4	0.0266386340625	0.0821378961413333	1.62452788710752	1.94180680610631e-06	9.86772737955053e-06
AC106028.4	0.1140249905625	0.325961354325333	1.51535087922603	1.14719115435775e-08	1.29604700228371e-07
H19	5.7721936255625	44.0412720202267	2.93166453779359	0.00116960682061464	0.00250988724521571
AC108860.2	0.361625294	1.185837432672	1.71333874713907	1.22431722161279e-11	4.85850909501317e-10
BPESC1	0.00581354790625	0.022249641528	1.93629130351045	0.00300912841360253	0.0056944852821038
LHFPL3-AS2	0.9239063116875	2.631305962336	1.50996054327439	0.0100821149184163	0.0164957125436862
AP000777.2	0.0199209410625	0.078735459808	1.9827277217737	4.72239589079254e-07	3.04541675437589e-06
AL035461.2	0.61306201553125	2.13366443468533	1.7992283735577	1.72353364258798e-12	9.93485049307830e-11
AP003396.3	0.15233769646875	0.0382278805173333	-1.99457586605829	6.08208905451898e-09	7.59972425055955e-08
LINC01749	0.00953074325	0.0585067638533333	2.61794279006029	0.0241490903335661	0.0358670991845348
LINCR-0001	0.12262869315625	0.867396378562667	2.82239483373386	1.86271496500088e-08	1.95365926561846e-07
AC010601.1	0.0382544675	0.116158340029333	1.60239259554971	0.0113781830951275	0.0183824697017639
AC087277.2	0.0548193560625	0.277062461349333	2.33745396942457	9.89665001436278e-05	0.000289228153453597
HNF1A-AS1	1.77645024915625	7.14201626786133	2.00733413459314	6.15874729251765e-10	1.14706668323141e-08
CAMTA1-IT1	0.0240149165625	0.118201715312	2.29924827048327	0.00348209737351025	0.00644739108056517
AL109945.1	0.01823824315625	0.0571481675733333	1.64774047486734	0.0008426119016126	0.00187018161524303
AC024600.1	0.0073060323125	0.0342252075066667	2.22789924908148	0.000726764539644772	0.00164260434160697
AC084757.4	0.0152027251875	0.06567435228	2.11100010736956	0.000282403163070446	0.000720561479407855
AL359878.2	0.0627589728125	0.193286488618667	1.62284714703546	6.67346777255187e-06	2.81218649945796e-05
CHL1-AS2	0.3275061884375	0.0794158034666667	-2.04402413523843	1.22745117069701e-12	7.75454551599543e-11
AC008750.1	0.0846110415625	0.323492504621333	1.93481443570143	4.81978651460915e-09	6.28083401086938e-08
AL365356.1	0.050014064375	0.152835476645333	1.61157371008151	1.64128298068001e-09	2.55645201152466e-08
DLEU7-AS1	0.0228461265625	0.181020784149333	2.98613386185778	4.4891121694895e-16	2.21565742515366e-13
AL139082.1	0.02036039809375	0.0799852603706667	1.97396839585679	1.15782555262001e-10	2.97828937753753e-09
AF124730.1	0.055333458875	0.416024467461333	2.91044436537077	1.58478428162862e-08	1.71438924274263e-07
HOTTIP	0.126859172625	1.34090661960267	3.40190902864769	8.35046688000307e-12	3.66353538618801e-10
AL158068.2	0.03681350675	0.114137125954667	1.63246105219802	1.16623212009297e-05	4.5660560497641e-05
AL138760.1	0.07111294459375	0.214634431296	1.59369742868043	5.61530173730356e-05	0.00017758925838801
AC019069.1	0.232811639875	0.886508371621333	1.92897106466252	2.23601288877728e-13	2.05206030234879e-11
AC022405.1	0.02993331346875	0.15306430452	2.35431398529921	1.42125155346081e-09	2.2952195332679e-08
AC010328.1	0.0124083185625	0.0577847016453333	2.21937996268117	2.54546828406779e-05	8.98193165294162e-05
AL022322.1	0.35266163390625	1.473342600048	2.0627364043998	2.56042279119119e-14	3.65470061742891e-12
AP001178.1	0.043530270375	0.160464493384	1.88216321567079	3.63607908099217e-06	1.67429250743995e-05
AC126768.2	0.38305816359375	0.112961646973333	-1.76173043948355	6.67955176482048e-07	4.08585749704007e-06
AC079160.1	0.0049977184375	0.092327018512	4.20741136891856	7.21544269186729e-05	0.000219746821973297
AC011595.1	0.051351907	0.168300317122667	1.71254813664267	6.23196569679556e-07	3.86597275000743e-06
AC009646.2	0.008702320625	0.131844279090667	3.92129098979503	0.000606134696276505	0.0014024745668021
LINC00626	0.00517637890625	0.0550993368026667	3.41201982377554	1.59273182959094e-05	5.99228359136715e-05
ZNF114-AS1	0.01746181659375	0.082864541408	2.24655123595333	0.000829591727646589	0.0018454326403451
AC084346.1	0.01717568703125	0.0813840066186667	2.24437749921054	7.57842082900584e-05	0.000229122470469598
LINC02195	0.22317219178125	1.05486947587467	2.24083532086187	2.10755280910118e-08	2.18703607535769e-07
LINC01614	0.04543058621875	1.55829288198667	5.10015868247481	3.4303912013419e-15	7.73994266199914e-13
CD44-AS1	0.3918724249375	1.31157162752267	1.74284063533011	1.24921554281694e-07	9.77706158733932e-07
AC019117.1	0.2325468825	1.483397906696	2.67331213378196	3.46960014555565e-05	0.000117217548291599
Z95114.2	0.01677315575	0.048906046912	1.54385870873336	0.00168533189512084	0.0034408133339631
AC137056.1	0.04544751459375	0.008419660792	-2.43236738249923	1.11700454684221e-08	1.26738288885243e-07
AC012213.2	0.021791048875	0.0913224085146667	2.0672332695552	1.88757703748616e-07	1.39571122331725e-06
AC007431.2	0.0337189009375	0.102231114736	1.60020493943937	0.000336635655082388	0.000841003406575646
AC020928.1	0.03913980190625	0.123611254528	1.65910174402578	0.00745613157318783	0.0125920641466251
AL078587.1	0.0883524848125	0.523406223442667	2.56658846391853	1.1348301368968e-11	4.59577107234566e-10
AL162632.3	0.01438359290625	0.0503615249946667	1.80789787543576	2.61127674465087e-07	1.85609833055877e-06
AC009053.3	0.03296681325	0.0964674554853333	1.54902787800211	0.000622216241963022	0.00143463990154219
AP000904.1	0.0107420825	0.0551830300453333	2.36095096916208	2.53688391722831e-05	8.95964771661537e-05
AL035458.2	0.1574361220625	0.648201712952	2.04167624312873	3.56481912532247e-12	1.78173269827035e-10
AC023043.4	0.49636473171875	1.58251585233067	1.67274743526266	1.43218236351701e-11	5.33487930410086e-10
AL449403.2	0.009393958125	0.0374291911866667	1.99435880545892	0.00329899397719143	0.00616035834426122
AL031963.2	0.01428005603125	0.0765430703173333	2.42227013181883	4.3576575374787e-05	0.000142671731233289
LINC01356	0.09680628590625	0.503124328810667	2.37774231957111	5.03553399370437e-11	1.50633232707786e-09
AC022784.6	0.02043266465625	0.261243967122667	3.6764484559805	4.22674115234029e-10	8.42893305051295e-09
AC073957.1	0.01364237953125	0.0731490031066667	2.42274289900242	1.01079385038395e-05	4.02533486459004e-05
CU633906.2	0.002556742375	0.007697101808	1.59000853202367	0.000173144261353679	0.000469869495501719
LINC02182	0.0210690358125	0.154172695170667	2.87135108030886	0.00303958002991117	0.00574660366200826
AC090774.2	0.01599325459375	0.135269680205333	3.0803030458789	0.000592070705477261	0.00137234586473552
AL450992.2	1.42939665278125	4.15131758192533	1.53816298943416	0.000979714862527814	0.00214732397151878
AL359237.1	0.009844910125	0.0305826047173333	1.63526134530445	0.00117594803309677	0.00252234964710432
AL772363.1	0.00253754765625	0.0169813553013333	2.74244478451662	0.0112531430781692	0.0181878982579415
AC125494.3	0.01887797375	0.0882547933333333	2.22497071414195	6.09133790430454e-05	0.000189532290899499
AL513123.1	0.009931409375	0.443484601736	5.48074173684338	1.71364492773366e-10	4.13842629795496e-09
C7orf65	0.002329565375	0.01483425532	2.67079978257763	0.00322086259582835	0.00603730166609458
AP005328.1	0.01052277540625	0.097509212496	3.21202325958898	0.004817265319764	0.00856800545724692
AC005006.1	0.111402761375	0.57143812224	2.35881229206454	0.00647662198016512	0.0111210880142126
AC129507.3	0.20102357521875	0.6067204222	1.59366716860938	4.05892100178627e-07	2.6867811526493e-06
AL731684.1	0.134869474875	0.0410868543413333	-1.7148150734247	0.0322984276581369	0.0462821054647627
AC025176.1	0.06634593384375	0.349238692253333	2.3961334497294	4.11255613461684e-10	8.2306016582303e-09
SMAD1-AS2	0.01329743034375	0.0396520140746667	1.57624666801473	0.000252311299985166	0.000653493714654922
LINC01778	0.58395304678125	0.198911635442667	-1.55372470284352	0.000668929918781634	0.00153184882886403
AC006205.2	0.016844655	0.056984492776	1.75827849069599	0.000492160254115106	0.00117171827758426
AC092535.4	0.4852529581875	1.977614807232	2.02695253745713	1.98574807483827e-10	4.66709897232078e-09
RGPD4-AS1	0.00575715303125	0.0201847859093333	1.80984081865691	0.000594701946742038	0.00137763604383159
BVES-AS1	0.40448717125	0.111913060741333	-1.85371553180962	6.32961411983764e-08	5.49285304443493e-07
AP001372.1	0.064510736375	0.245676958186667	1.92915136493711	1.29925585839643e-08	1.44306941121753e-07
AL513185.1	0.12535657278125	0.454520562493333	1.85830792084117	5.6529172559877e-05	0.000178492953100899
AC124067.2	0.1279381694375	1.30978076762667	3.35580670098244	4.64755763500482e-09	6.09663831289586e-08
AC008268.1	0.7983465598125	0.077957793248	-3.35624999404131	0.00365158382681081	0.00673620231273196
AL391095.3	0.07445252584375	0.22792877188	1.61419035123263	6.76598214613462e-08	5.79511507679231e-07
AC004009.1	0.173576746625	0.788480791130667	2.18350191998459	0.0001724916737204	0.000468420477087345
AC073052.2	0.031406558	0.089450996712	1.51003171809552	1.42774995252514e-07	1.09678418045633e-06
AC008938.1	0.00705402171875	0.0420408469253333	2.57527381028997	0.000191203737510636	0.000511842683092031
AL121956.1	0.00668234734375	0.0218912878	1.71192994650071	0.00531059697130381	0.00934234446032216
AC009268.2	0.05343538359375	0.252056468576	2.23787969844597	2.39004715309346e-10	5.5187726222161e-09
AC099342.1	0.00997289925	0.0481288611493333	2.27081740518648	0.0213324269024208	0.0321002620519087
LINC02321	0.0798605785625	0.604235632085333	2.91955583408925	1.04907068726339e-09	1.80098069941717e-08
AC008543.3	0.1323437668125	0.38340527832	1.5345799509285	5.88663683021068e-09	7.4378833677078e-08
LINC02261	0.004872925875	0.0298904999786667	2.61682684708132	0.00130081720047691	0.00274961280304233
HOXB-AS4	0.2448500783125	1.74458516828533	2.83291346708073	5.13917245362813e-12	2.43018232732343e-10
LMNB1-DT	0.018657683125	0.0935511846133333	2.32598607580603	3.45118852540104e-07	2.36128845066965e-06
AL645608.4	0.02602016290625	0.107853031992	2.05136483490201	0.00471791547132126	0.00841784421080524
AP000943.1	0.00739822734375	0.219696878237333	4.89219092541322	5.84420306986064e-10	1.0962392314178e-08
LINC00106	0.62684733903125	1.83101086438667	1.54645431119509	6.43278158561355e-09	7.94987107693117e-08
ZBTB46-AS1	0.03811848040625	0.616625151682667	4.0158312246571	0.000329609957800508	0.00082658934161658
AL033397.1	0.02430136346875	0.0935899045973333	1.94531565592419	0.0021837014961259	0.00430794172243473
LINC01722	0.00322049478125	0.0250221050746667	2.95784890735059	1.44376924800226e-05	5.49202589184675e-05
AC108463.2	0.05724797390625	0.360919668256	2.6563812247668	7.71882289165023e-16	3.19382895735427e-13
LINC01565	0.00262401140625	0.0140838026986667	2.42419102530552	0.00395596447797749	0.00722825129223665
LINC00605	0.09258736915625	0.465960096218667	2.33131911259238	0.00138443348391877	0.00290295174192845
AL645608.1	0.037110504875	0.135309126322667	1.86635961578765	3.39857182375391e-07	2.33581563900649e-06
AC096719.1	0.01448261478125	0.0501782890666667	1.79274118082833	3.19408120258042e-06	1.50769033214451e-05
AC090709.1	0.029320812875	0.3198667336	3.44747395313224	4.27057700496372e-05	0.00014028596758818
AL136115.1	0.19021939453125	0.603760130397333	1.66631114182976	1.19698303821119e-09	1.99843024371116e-08
AC011476.2	0.049184075	0.162782713053333	1.72668432344527	3.04885962987107e-08	3.02093406487978e-07
AC083902.1	0.49253578578125	0.086772653344	-2.50491619928203	0.0190647928459502	0.0290309813159408
AL591885.1	0.0105738010625	0.034759375984	1.716908093524	0.0212355641870376	0.0319828797404703
AL139351.1	0.02845176234375	0.0942168093493333	1.7274664580504	0.011146431340932	0.0180449709510742
TLR8-AS1	0.00497969978125	0.02596572944	2.38247808270707	0.00365172623791383	0.00673620231273196
LINC01731	0.03756640525	0.1738977962	2.21072467412794	0.0342511504697021	0.0486389741519938
TBL1XR1-AS1	0.03864232090625	0.127239226816	1.7192898583502	1.08355048752518e-07	8.6607269230631e-07
AL049539.1	0.14424003709375	0.528612831906667	1.87373977346695	3.29990630987457e-09	4.61718885018026e-08
AC025031.4	0.0301740684375	0.119572261978667	1.98650161967071	1.93941419793705e-12	1.09396813722206e-10
AC020891.2	0.046073556375	0.233573978312	2.34186868974621	5.09199982686944e-07	3.25599373544842e-06
LINC00514	0.0204115181875	0.0776766888906667	1.92809821206413	2.47483370983897e-08	2.51852600600494e-07
AC022509.1	0.02865956840625	0.0914086731386667	1.67331417541153	0.000839096758413077	0.00186395136460986
LINC01443	0.0117730755	0.0672743839093333	2.51456602667496	0.0269620487658786	0.0394149017223516
AC093117.1	0.00770711815625	0.024371973312	1.66095965177259	0.000131384933041818	0.000368054918847548
Z97652.1	0.03878781171875	0.124996919685333	1.68821725166121	1.75582664403479e-05	6.51586607516106e-05
AL359881.2	0.03282438640625	0.096401765808	1.55429153005217	0.00251948314495701	0.00488014677354072
AC007038.2	0.386067026625	1.17828450784267	1.60976468712757	2.61191169500984e-11	9.00710334300992e-10
AC005009.2	0.0181668210625	0.058302822704	1.68225974215526	0.0254918884479372	0.0375998212688383
AC025576.2	0.03526151628125	0.169887939808	2.26841702206787	1.13788534765438e-07	9.04922516659279e-07
AC068512.1	0.01024111990625	0.0348955767946667	1.76867069025945	0.00307717373709707	0.00580933325408931
LINC01594	0.05075324884375	0.488866210621333	3.26786761189794	2.52001216497347e-06	1.23299479967754e-05
AC025263.1	0.00770787803125	0.024706706264	1.68049704499327	0.00416718081922478	0.00756163302606114
PWAR6	1.40154672628125	0.376347254637333	-1.8968834907944	4.72411741688042e-07	3.04541675437589e-06
AP000943.2	0.00767491425	0.314611171456	5.35727545808281	7.03087302215148e-09	8.51576752391568e-08
AC115619.1	1.61500068521875	0.0718813268933333	-4.48977392628394	0.000229705922218577	0.00060006207997357
AC015712.6	0.0227277888125	0.0875531554613333	1.94570184395288	0.000588514575493501	0.00136530540619042
AC006262.2	0.01860763346875	0.0699897469973333	1.91124900877665	0.00316427035692224	0.00594674988305924
AL359636.2	0.07252399659375	0.271310803418667	1.9034161606792	0.000814624278633554	0.00181418159288471
AC012508.1	0.00597553375	0.019344595264	1.69479105522365	0.000114907951875244	0.000328183759840435
LINC00534	0.00439869321875	0.0599349695733333	3.76825111055668	0.000288058351716305	0.00073285979494319
AC006329.1	0.76845261625	3.56614022384533	2.21433522275703	3.15546328418554e-09	4.48177941640525e-08
AC004988.1	0.01647474834375	0.180587720522667	3.45437146383079	1.19607139782893e-15	4.07744887157071e-13
AC138904.1	0.03938459434375	0.178381808501333	2.17926517439659	1.39995271442333e-05	5.35631133032996e-05
LINC02389	0.00807548340625	0.0468532851306667	2.53652967775589	5.57095811988107e-08	4.93038310405138e-07
LINC00982	3.67498480278125	0.942899957688	-1.96256167073281	0.000561182690212675	0.00131075412736158
AC012467.1	0.07975802771875	0.611422728744	2.93846854341648	2.87668391268004e-10	6.38122833102086e-09
AC005162.3	0.07418119046875	0.273365553325333	1.88170613533675	0.000486512073628516	0.00116001988087089
AC008554.1	0.0127253915625	0.0599519221013333	2.23609595925182	0.0176216597962614	0.0270841275615174
AC067930.3	0.0509108973125	0.178701293058667	1.81150367490221	2.48737034589632e-07	1.77601841062778e-06
AC093817.1	0.0057596660625	0.107352083165333	4.22022120809332	6.2020058300779e-09	7.72511672557179e-08
AL512652.1	0.071060631125	0.224670074008	1.66068556359795	1.28490224084846e-07	1.00166564619746e-06
AC136443.3	0.007582829375	0.033658914568	2.15018048781812	9.71951403915719e-05	0.000284729893079452
AC102945.1	0.09582956471875	0.309717214250667	1.69240885030523	4.28086499438784e-08	3.990399584632e-07
LINC02312	0.00267657671875	0.0148028513546667	2.46741418706675	0.00057085324803613	0.00133097965743765
AC245884.8	0.26368306696875	0.779436244146667	1.56362609094911	1.56437554533542e-09	2.46584305020236e-08
AL390729.1	0.29204285565625	1.303139368984	2.15773938924681	1.05362199882923e-09	1.80487048259315e-08
DLGAP1-AS2	0.34114890803125	1.99648612976267	2.54898954557608	2.57398040065131e-15	6.72398340733777e-13
AC022973.2	0.18864674275	0.715946933072	1.92416546678479	1.66046349979776e-10	4.03467084858551e-09
AC016229.2	0.01910298509375	0.069997169024	1.87349847862955	0.000981309536804249	0.00215022236740931
PTCHD1-AS	0.1036011690625	0.0245785199386667	-2.07557033516458	0.0055275170323457	0.0096808165900275
AC009005.1	0.75958450978125	2.385795438608	1.65118795967537	4.17283740224662e-08	3.90900319875938e-07
AL442067.1	0.261744416875	0.74591525152	1.51085296128747	1.08272813794701e-07	8.6607269230631e-07
AP002478.1	0.00802225778125	0.299776656221333	5.22373590856727	5.82512428965035e-14	6.66681253845925e-12
AL355922.1	0.05342783228125	0.155615400658667	1.54232145614868	0.0058350863818384	0.0101586589853126
AL118505.1	0.3307474508125	1.233562026528	1.89902831741257	5.65231067684465e-11	1.65319620055712e-09
AC015574.1	0.01269494334375	0.127272715901333	3.32559731301015	0.00304376372281163	0.00575259674633017
LINC01210	0.0037637946875	0.114457817736	4.92648426331434	1.93147936157326e-05	7.07790836118053e-05
AC016866.2	0.0161225666875	0.061752417416	1.93741417789533	0.000457977839980866	0.00110196557048413
AC092650.1	0.01441601865625	0.0433612350053333	1.58873306450061	0.000486022941754894	0.00115920361553561
LINC00844	0.21553141934375	0.0318894885866667	-2.75674532887997	6.72590900461112e-08	5.77959775945746e-07
AP000721.2	0.47808355878125	0.0934770465493333	-2.35457873514795	0.000719633255529623	0.00162928435175385
LINC00920	0.29519229896875	1.10145332844533	1.8996813757385	7.50265890878075e-09	9.00433091225556e-08
AC004080.2	0.1470505723125	1.23010936361333	3.06440228070151	5.31948299957175e-11	1.56914712226377e-09
LINC02588	0.012663070375	0.225731920144	4.15591128254213	0.000506264011744084	0.00119807219081302
TFAP2A-AS1	0.1839376280625	0.561621582072	1.61038173518224	4.28187846713e-07	2.81783285457713e-06
DEPDC1-AS1	0.02432955159375	0.086414681792	1.82856671515465	5.30802921845895e-08	4.7687720976303e-07
AC022816.1	0.01682566309375	0.070113616408	2.05903128780983	5.86844111516979e-05	0.000183631239621917
AL354993.1	0.0815620445	0.264340110952	1.69642551136793	0.000330875706604883	0.000828448146816348
MIR1-1HG-AS1	1.56680246278125	0.293825450042667	-2.41479203393098	2.89210641766591e-08	2.88735327184674e-07
AC099518.1	0.096484120375	0.421386377554667	2.12678025165423	2.73431048933776e-10	6.15243474561385e-09
AL391095.1	0.05549179121875	0.277854555874667	2.32398361821375	3.16296902873948e-11	1.04961216382456e-09
AL356489.2	0.40833331128125	0.142842180024	-1.51532520820166	6.13661216349993e-09	7.65573874489083e-08
PAQR9-AS1	0.0056416001875	0.0182619039706667	1.6946608544971	0.00452383689877522	0.00812110479418684
LINC00565	0.028858429375	0.0936005592826667	1.69752436719605	5.89335168019729e-06	2.52521797371626e-05
AC244093.5	0.062818355	0.25066312692	1.99649171896611	1.52337272390545e-10	3.76621313622438e-09
AC090164.3	0.00754516178125	0.040765674296	2.43373113845389	6.74999029570693e-07	4.11937197567215e-06
AC079612.1	0.0015624656875	0.0086661918	2.47157365881988	5.51246022339375e-05	0.000174686590626567
AL590729.1	0.0768280421875	0.286771457010667	1.90019654162355	3.65207101897757e-10	7.49101424334178e-09
AC083806.3	0.01045073375	0.0705101163173333	2.75422602251341	1.66487233109273e-06	8.70118914536022e-06
AL136090.1	0.02652969234375	0.0879073261173333	1.72837545808704	0.0079711487553815	0.0133738615597961
AP001065.2	0.04026020590625	0.228079273122667	2.5021088907076	2.19693445949732e-06	1.09592213666661e-05
AC073130.1	0.01328738871875	0.0416769837413333	1.64919326094914	3.3097039393724e-07	2.28069214740173e-06
LINC02244	0.12003835659375	0.406857075930667	1.76102660910247	1.56143830556967e-05	5.89420568789851e-05
AP002768.1	0.04721178759375	0.142853203989333	1.59731437991212	0.00276513246263853	0.0052949202370166
AL161733.1	0.0167841025	0.149658206808	3.15650409542022	7.37677284426771e-05	0.000224055289043008
LINC02584	0.028147610125	0.170753621554667	2.60083183682162	1.99843350112832e-08	2.08475949252448e-07
CYP4A22-AS1	0.0596199066875	0.416772016666667	2.80539239151314	1.75438637197188e-14	2.77087783589239e-12
AL358394.2	0.00908003725	0.0314610165333333	1.7927951651005	0.0022768921995213	0.00446390707537729
LINC01449	0.00740597321875	0.0254172205066667	1.7790450358364	0.000626699351656355	0.00144371201284429
AC055874.1	0.337361618	0.053421070344	-2.65881505877238	2.60760956814538e-10	5.93437831690031e-09
AC012558.1	0.0934787446875	0.031325916576	-1.57728163802261	0.00524273245923262	0.00922501297472371
AC020928.2	0.01105147128125	0.0333129128773333	1.59184306037192	0.00463656849260049	0.00829331401722901
AC055854.1	0.01015760859375	0.0299086148853333	1.55800031021627	0.00377374904585841	0.00693537263559317
AL591846.2	0.0615045074375	0.186571742157333	1.60096644535406	5.39602063840972e-05	0.000171616492072177
MIR4713HG	0.13413191209375	0.588925376888	2.1344323228781	8.81853547250054e-08	7.26930841611031e-07
AC011298.1	0.03471508796875	0.327922473650667	3.23972004557851	0.000230655779205153	0.000602145020953089
AC005722.3	0.5770185715625	0.138812212104	-2.05548325767607	5.07678984600093e-05	0.000163105815353415
LINC02465	0.00404500653125	0.023659727688	2.54821953184222	0.000292370569390327	0.000742873354721819
WASIR1	0.0120650741875	0.046146363848	1.93538018701765	0.0142599467416211	0.0224503188633536
AC005046.1	0.4873190763125	1.40129663209067	1.5238237799096	1.04714875842118e-08	1.20368759028414e-07
PROSER2-AS1	0.08765182428125	0.276326571186667	1.65651827345494	4.09181821303015e-06	1.85176021709947e-05
AC244205.1	1.2644770345	0.291437282912	-2.11728347990141	3.38673821865808e-05	0.000114785715505334
FLJ42969	0.011411424875	0.0792204526826667	2.7953940017336	0.000451562173990316	0.00108984917114961
AL035420.3	0.10332888775	0.362597437008	1.81112508139664	7.71845955019147e-06	3.18518020770471e-05
AC116407.1	1.17799606325	0.328666774781333	-1.8416371922597	0.00154366755692766	0.00318785112370757
LINC02119	0.00331840496875	0.159347292181333	5.58554073365204	0.00358667640916264	0.0066208470320611
AC112721.2	0.05828645165625	0.242746746472	2.0582194778636	2.19270435825049e-08	2.2517277395454e-07
IGBP1-AS1	0.11314394453125	0.328464731610667	1.53757909815819	3.63697339535423e-09	4.98892679515387e-08
LINC01303	0.0265084486875	0.081756114392	1.62487438711057	2.55495904995244e-08	2.58673225865057e-07
AC130456.1	0.04907329671875	0.187672956701333	1.93521067638547	4.87466207606843e-05	0.000157380238817303
AL355483.2	0.016067703125	0.0485956454506667	1.59666333210075	0.00231979017139606	0.00453450073849373
LINC01518	0.006481313125	0.424387584664	6.03295250584027	3.40598529241566e-06	1.5877842889142e-05
AL590385.2	0.00891320934375	0.06051538068	2.76328497067584	4.00035345753844e-05	0.00013246568442003
LINC01374	0.0270946649375	0.099274175792	1.87340967171249	0.00067191565710593	0.00153625196996528
BX547991.1	0.01127619128125	0.10485415944	3.21703233138007	0.00288290131904976	0.00548849366358147
ZDHHC20-IT1	0.19286880084375	0.580398394698667	1.58942374243394	4.19346933934978e-09	5.6429186400289e-08
CLLU1	0.007547304875	0.02427411368	1.68538516105105	2.80697118446583e-05	9.75215637647455e-05
AC020907.3	0.032882637125	0.125467264125333	1.93191308711408	4.44955620772791e-07	2.90638092410482e-06
KCCAT198	0.00483006640625	0.107406113608	4.47488928022098	3.43363806295655e-07	2.35581579349851e-06
LINC01814	0.06678181259375	0.277921232365333	2.05714889969723	1.11730462991691e-13	1.1458902159031e-11
SLC12A9-AS1	0.5697394055625	1.76234504715733	1.62912231762675	2.02076383961078e-11	7.2536236551847e-10
AC015911.6	0.01285645171875	0.058513107352	2.18626730991522	0.000191486912951007	0.00051242702527079
AC016745.1	0.0335977350625	0.139332413626667	2.05209503424271	0.00509284122229271	0.00898930870193239
AC112721.1	0.0638505509375	0.199678742016	1.64490977684864	3.51202785611467e-06	1.62761056219117e-05
MIR3945HG	0.132788354875	0.544106565314667	2.03476060402012	9.48970828508344e-08	7.70896088901562e-07
AC007099.1	0.0049598191875	0.36107735896	6.18587662251005	9.29351334792339e-09	1.09212611471058e-07
WASHC5-AS1	0.0722785475	0.367961671336	2.34791607662826	4.78458033374858e-14	5.63937774561381e-12
AL138767.3	0.04457593465625	0.131484685312	1.56055781797327	0.000194593099898189	0.000518805438857528
L29074.1	0.00816765284375	0.088062609672	3.43053614552074	9.15676039937515e-09	1.07926771453531e-07
LINC01191	0.02211438346875	0.096993584544	2.1329043045203	2.22912921223865e-07	1.61351360119602e-06
AC090337.1	0.0113670255625	0.0405055459386667	1.83326466239363	1.91496649544967e-07	1.40777173048074e-06
RNF144A-AS1	0.0370685625	0.224361506384	2.59755710017883	4.40802319172966e-14	5.35540909924448e-12
AC107029.2	0.0079955184375	0.0273974316346667	1.77677716678476	0.00787249881856219	0.0132218466971896
AC093895.1	0.0028448849375	0.164283598925333	5.85167434402079	1.39002841410796e-10	3.50704612977973e-09
AC005304.2	0.0109470369375	0.032776039072	1.58210109304766	0.00157313645633325	0.00324192552078906
AC010148.1	0.0361284363125	0.155364196928	2.10444735916813	2.50893091502599e-09	3.66229712309801e-08
LINC02014	0.3539054114375	1.06938046130133	1.59533949578001	1.69324430770975e-08	1.81186318400866e-07
AC118757.1	0.01449413384375	0.061582754992	2.08705728800557	0.0217122527261662	0.0325972737221548
DKFZP434K028	0.060060367125	0.190763758669333	1.66730191527866	4.97868252138372e-08	4.55053887400084e-07
AC017076.1	0.0154054614375	0.118011692469333	2.93741600634697	7.5167001456533e-10	1.36145369381248e-08
AL445649.1	0.0258168861875	0.156832102666667	2.60283399071561	0.0013482243859016	0.00283691126444576
AC109992.2	0.06134476715625	0.250737838336	2.03116753758342	4.07668810582111e-11	1.28261378373184e-09
AC124312.4	0.75131017475	0.212624999744	-1.82109740619692	0.00174440807644714	0.00354675349631902
LHX1-DT	0.00242156925	0.0957111282053333	5.30467250907236	3.88025534178284e-08	3.68957609538521e-07
STAM-AS1	0.039607678125	0.122519859957333	1.62916358762593	4.21419950934787e-09	5.65978461314968e-08
AC090181.2	0.40196531653125	1.58579207925333	1.98006069549349	1.59281656436665e-12	9.31738696948403e-11
AC244100.4	0.023872959375	0.130964577858667	2.45572733301283	4.70013315993831e-05	0.000152368438275997
FIRRE	0.03072707578125	0.393564124544	3.6790163364639	1.40004647022745e-14	2.40351455986656e-12
AC012254.1	0.05788369190625	0.259932995813333	2.16691093358302	2.11445964230925e-05	7.65958155748447e-05
AC083809.1	0.134258918875	2.450956320416	4.19025493819354	3.07197222311e-05	0.00010524670128373
AL354793.1	0.0229173326875	0.103750609488	2.17860876570724	5.01020658637021e-07	3.20888900345219e-06
AC007785.3	0.028886632375	0.123671116077333	2.09803466364373	3.53789105462009e-08	3.41967266319888e-07
AP001574.1	0.06756805696875	0.261688688432	1.95343829108366	4.44351315229495e-05	0.00014524181855825
RPS6KA2-AS1	0.01227329503125	0.04199009136	1.77452630346222	0.000119567374741004	0.000339377585166847
AL590666.3	0.00371581178125	0.0156036213093333	2.07013155936595	0.000115380025639426	0.000329412893157826
AC007731.1	0.00443530615625	0.0300524078773333	2.76037498995078	0.0177324673410684	0.0272385323074144
Z82186.1	0.00399288190625	0.0139410475946667	1.8038366675777	0.00716969830615758	0.0121633327716161
AC018742.1	0.51223043740625	0.056601633832	-3.17787737949736	0.00227417312707389	0.00445968343295319
FEZF1-AS1	0.0565215943125	1.82455497491733	5.01259865005816	3.81666041562852e-15	7.93162297426801e-13
AC009652.1	0.0091693079375	0.0696600322986667	2.92544638762642	0.00131589932285986	0.0027770328574624
TTC3-AS1	0.0441112738125	0.143110869826667	1.69791392730383	1.48947714167623e-08	1.63593894128195e-07
LINC01163	0.00146906584375	0.064522258872	5.4568259826994	2.07621477540548e-08	2.16019342310633e-07
LINC00970	0.015490533125	0.082663684048	2.41586686427282	0.000166490976630656	0.000455098387833953
AC008897.2	0.02171241146875	0.086821832984	1.99953791468208	0.000103619733693199	0.000300802012527155
AC022126.1	0.074118208	0.445700832733333	2.58817575043549	3.01558402778619e-09	4.3219722445422e-08
AC078860.1	0.02088003646875	0.221597256392	3.40774388259828	8.95253509667153e-07	5.2060507848612e-06
ABALON	0.330898415	1.05245889122667	1.66930359681005	3.09683143008923e-11	1.03625753404299e-09
AC010285.1	0.0352734394375	0.108969011552	1.62726375998552	3.32470766605244e-06	1.56142321073061e-05
AL353597.1	0.00755324109375	0.03600665888	2.25309599310988	0.000871151996748565	0.00192648762764587
NKAIN3-IT1	0.3217717994375	0.090679830936	-1.82718428522238	1.22180683153222e-06	6.77095336744557e-06
AL391832.3	0.0372112098125	0.113496798485333	1.60884240128305	1.66906824566537e-06	8.71734916403401e-06
AC116312.1	0.1558291839375	0.0489037947333333	-1.67194712709107	0.00209314951656944	0.00414895562760007
AC008808.1	0.237142294	0.0711102027093333	-1.73762451444263	0.00193287067965727	0.00387408115666332
AC016526.2	0.09047088990625	0.279578998141333	1.62773042258511	5.12518442267723e-07	3.27191442084738e-06
AC104472.1	0.01713791115625	0.0919883796453333	2.42426034727363	9.54076030720091e-11	2.5608004170605e-09
AC010894.3	0.028773087625	0.178614179824	2.63405466834354	0.027864582144883	0.0405953467634255
AL109615.3	0.0876875585	1.360913621912	3.95605952949927	3.65351271351106e-16	2.06084213561406e-13
AC099568.2	0.190649321875	0.616493273984	1.69316375521935	2.24380860085297e-10	5.21157544733409e-09
HOXA11-AS	0.07780836228125	1.232897037216	3.98598329693112	3.08154802869597e-13	2.53489424818876e-11
LINC01470	0.00432494696875	0.0275679027626667	2.67223516995885	0.0248736143117741	0.03677718259129
AL137186.1	0.02504050765625	0.130961533061333	2.38680739947945	1.24397063850382e-06	6.87265165854116e-06
AL121578.3	0.005280100125	0.118279839570667	4.48549509429298	6.90018273718062e-06	2.89536360656298e-05
LINC01856	0.01046932028125	0.0310844569973333	1.57002559860812	0.0262362813130473	0.0384964536471822
AC004870.2	0.01691903159375	0.176463512189333	3.38265100519349	2.72935344535535e-05	9.52974313238193e-05
AC093525.3	0.0145350171875	0.0564500105546667	1.95744107329793	0.000558483092478617	0.00130560715846763
AP001610.1	0.07570140553125	0.243500546154667	1.68553301640317	4.8204953340988e-06	2.13263034472707e-05
AC244100.2	0.01554604371875	0.058341664544	1.90797906978538	1.06376239610551e-06	6.01474030360247e-06
ATP11AUN	0.007209593875	0.022518121328	1.64309657120406	3.75425907850818e-05	0.000125358917306466
LINC01031	0.0201286448125	0.0702883477333333	1.80403549773301	0.00131232917595534	0.00277023884055582
AC092691.1	0.36804106878125	0.077980971792	-2.23867272329325	7.78907875646475e-14	8.31221012700029e-12
GATA3-AS1	0.00273467434375	0.0360138839306667	3.71911224959054	4.58964328231679e-08	4.22429055949367e-07
AC079075.1	0.01400415625	0.0709878387893333	2.34171682822877	0.000126838727805292	0.000357347639485691
AC005355.1	0.0293247851875	0.104036195512	1.82689310235623	0.0099069674669539	0.016241503443333
AC120042.2	0.0046780355	0.0586461539333333	3.64806178317851	8.10339061532906e-07	4.80423991661063e-06
AC022144.1	0.15242615790625	1.01425909445067	2.73424382807409	3.85278111041396e-12	1.90158827680869e-10
AC020658.4	0.045947427375	0.185619110741333	2.01428926181567	1.72025347299741e-08	1.82837707621272e-07
AC124069.1	0.05819610471875	0.184982065597333	1.66839090863981	0.000186102841873039	0.000499706278781684
AC108451.2	0.28043614171875	1.568456257832	2.48360109849297	0.00299818859348801	0.00567922651062001
AC013731.1	0.10586433896875	0.376998430178667	1.8323418253521	1.79111874345046e-09	2.76259076504459e-08
MMP25-AS1	0.46521801465625	1.414008810376	1.60381224074423	1.97252152028235e-12	1.09697200321618e-10
DLX6-AS1	0.0115321736875	0.116465174432	3.33616224698586	3.18219818475501e-05	0.000108505263665848
AC024581.1	0.009948528125	0.0975571673653333	3.29369286793276	6.7277957899295e-05	0.000206729195926355
AP001107.5	2.839260049625	0.365427324853333	-2.9578585717335	3.27923270288841e-10	6.90667116392165e-09
AL121839.2	0.3668113059375	1.08922617441333	1.57019354449131	2.90565987119955e-10	6.42744986074589e-09
AL606468.1	0.03833347875	0.123001851309333	1.68200319655994	1.77302768932277e-05	6.57043625649081e-05
LACTB2-AS1	0.054043427125	0.252784143376	2.22571489894751	1.15817236183382e-14	2.1269970096283e-12
AL355596.1	0.00269562890625	0.0237079207466667	3.13667533314247	0.00382192363832435	0.00701036481188848
AC002351.1	0.01015777625	0.114044317816	3.48893806147403	0.00284419526966053	0.00542789029591813
SALRNA1	0.00704232878125	0.0393444124373333	2.48203427534672	2.11881609287525e-05	7.67184350547265e-05
LINC01018	0.62202894325	0.206394232642667	-1.5915790535675	1.76190038843052e-08	1.86261410541309e-07
AL162419.1	0.006146847	0.0316090344586667	2.36241848603381	0.000181788617045105	0.00049012793062656
AL354977.2	0.0244511924375	0.0803106143146667	1.71568585090574	0.00243734164249812	0.00473964219423976
LINC02068	0.07905539315625	0.260683772005333	1.72136498386301	4.03065030886182e-06	1.83036489298918e-05
AC011352.3	0.0232793918125	0.104435850325333	2.16549176695956	1.36449066770519e-05	5.23076835090674e-05
AC007448.2	0.0323467303125	0.144294295554667	2.15732247278644	9.61473173035042e-06	3.86399676715406e-05
AL359182.2	0.01962934653125	0.0611280710586667	1.63882289680374	0.00063503851366948	0.00146164358567411
AC025857.2	1.70255489759375	6.229556170528	1.87142806340737	1.24670083555629e-14	2.22250425882143e-12
AP003419.3	0.11271270559375	0.367313835765333	1.70436308652945	1.16545365783819e-07	9.23128138008845e-07
AC093520.1	0.0061283760625	0.0998311419653333	4.02591319446993	1.9786533894185e-13	1.86016974002832e-11
CERS3-AS1	0.49284790865625	0.0879117582106667	-2.48701445998492	6.76259413032648e-06	2.84367443275763e-05
MCF2L-AS1	1.56297531959375	4.607700685992	1.55975200563617	3.54331774176307e-07	2.4101274941174e-06
AC093864.1	0.028887572375	0.0993322724773333	1.78181354790751	4.18125484470505e-07	2.75620780539531e-06
AL357673.2	0.00435551871875	0.012902849424	1.56677324963726	0.00189413202827895	0.00380416089199361
AC226101.1	0.0771832205	0.022930906992	-1.75099382281738	2.6097016127197e-05	9.17170166250444e-05
AC010531.4	0.00653918609375	0.0330685612266667	2.33827729142003	1.6711914352884e-06	8.72266937506444e-06
AL590235.1	0.00606677165625	0.0300312530506667	2.30746375570829	6.56493285972384e-05	0.000202143639070825
LINC01297	0.00449583465625	0.097539041336	4.43931890938182	2.95846511829172e-07	2.06752203886281e-06
FRMD6-AS2	0.2793875185	0.0812972524613333	-1.78098906987703	1.01644292400673e-08	1.17113055960643e-07
LINC00299	0.02817290184375	0.127651879808	2.17983470724785	2.35987001158282e-11	8.31959530422747e-10
AC092667.1	0.1040541564375	0.032487421928	-1.67938142778928	1.20036057029903e-08	1.34839934902581e-07
AC114737.1	0.0905593618125	0.335816388989333	1.8907369440531	4.79153644669498e-07	3.07882533112695e-06
HAND2-AS1	5.73478732215625	0.938003598610667	-2.6120746213668	0.000163841625422295	0.000448788524439772
AC007347.1	0.10679632678125	0.305877315616	1.51809109120022	3.68007937931484e-06	1.69134674444518e-05
PINCR	0.00291494959375	0.0408884793946667	3.810151570141	6.85111447197572e-05	0.00020991512102486
AC117465.1	0.009899953625	0.115203121538667	3.54061423118797	4.47063989588191e-07	2.91532974878443e-06
AC078789.1	0.0102353698125	0.053414673496	2.38367288870632	7.91884388989121e-05	0.000237505165964569
AL121772.3	0.75289117715625	2.13460401842133	1.50345520823772	1.36082139876469e-07	1.05104450957723e-06
SKAP1-AS1	0.12088359121875	0.406316561986667	1.74898574593256	5.54595153972159e-07	3.50932526515877e-06
LINC01234	0.00850920125	0.998074381384	6.87397981207168	3.00630610192337e-13	2.49903150388304e-11
AC131097.3	0.03717436534375	0.447418068853333	3.58924350309859	1.68301707403072e-12	9.77263664236808e-11
MIR548XHG	0.01098301496875	0.287549592976	4.71046474476696	0.000186227121496074	0.000499706278781684
AC005726.2	0.04076533528125	0.171353698376	2.07156254443105	4.04124804006669e-13	3.19137357724067e-11
HMMR-AS1	0.01223772859375	0.0386676570026667	1.65979154075382	6.10148109147841e-05	0.000189773123983478
UTAT33	0.114433199	0.331505443456	1.53452689718673	1.00905325435787e-08	1.16498443708539e-07
AL117379.1	0.29627605678125	0.891427082362667	1.5891747507783	2.96496739544031e-10	6.54032053681344e-09
AC015813.3	0.001760240875	0.00696773836533333	1.98491758882117	0.0148588923039543	0.0232772609649528
AC130456.4	0.057429320125	0.291018158010667	2.34124978492255	8.33305147859329e-11	2.30091285057522e-09
AL031600.1	0.35693755028125	1.169452124624	1.71208921359962	4.30151423110391e-10	8.53493916658984e-09
AL590133.1	0.09741409121875	0.328095167877333	1.75191196391853	3.66470021591059e-10	7.4974449754005e-09
AC017002.2	0.00599633390625	0.054429431056	3.18223432862794	1.62614426312664e-06	8.54401945835734e-06
AL049543.1	0.0063788475625	0.03335836828	2.38668101381329	0.000222529761261741	0.000583632522312842
SAMD12-AS1	0.2085959533125	0.601445154576	1.52772201454415	2.32331761714401e-09	3.44872917717787e-08
AL136964.1	0.011310624375	0.0537122027226667	2.24757131530174	0.020489764140121	0.0309917003283922
TBILA	0.31113774334375	0.939323047605333	1.5940679929477	7.03691996387235e-08	6.0011400599028e-07
ANKRD10-IT1	2.30187398590625	8.38104344061067	1.86432101421625	2.59165802932783e-14	3.65470061742891e-12
AC026356.1	0.3754035820625	1.14550558032	1.60947016534015	3.54916540951529e-14	4.52060632886165e-12
BLACE	0.00446663025	0.0229592657493333	2.36181776688238	0.00277962052006753	0.00531630443989229
AC106820.3	0.23637816653125	0.672283607264	1.50797318710642	1.86168754990604e-09	2.85470807409864e-08
LINC00501	0.0524762389375	0.319537807498667	2.60625041164586	2.14254300364039e-09	3.22279278090441e-08
AL390726.3	0.0237818493125	0.0994725852906667	2.06443806715348	0.000187923143375091	0.000503743741762761
AC131254.1	0.0062235784375	0.031179375904	2.3247758050489	3.34750294357584e-06	1.56792590423597e-05
AC025575.2	0.13174158646875	1.286933953328	3.28815528119156	1.29208009446308e-07	1.00626789999753e-06
IGF2-AS	0.0121561993125	0.10737221964	3.14285663420279	0.00383467501815792	0.00702934740445522
LINC01747	0.00872254959375	0.03680934208	2.07725016334177	3.20791739956663e-12	1.62390536566524e-10
MGC15885	0.00877227834375	0.029479504448	1.7486887783998	0.000330757663520079	0.000828415245422792
LINC00266-1	0.01297854190625	0.0378047733333333	1.54244009383695	0.00373148467076295	0.00686728838149965
AL009178.2	0.11786755678125	0.368264918613333	1.64357730178766	4.74190695528362e-09	6.19980781885343e-08
AC044781.1	0.04878780753125	0.143472038402667	1.55617703736968	0.000383043725755015	0.000943125747991765
AC004231.1	0.04243817296875	0.351423718221333	3.04977711235342	0.00084990354544631	0.00188530570179481
AC108463.3	0.0196249330625	0.201457727453333	3.35971750667515	1.21655573931268e-17	2.40178516833806e-14
AC116025.2	0.10588531465625	0.654258977632	2.627359301491	2.05863180939739e-12	1.12117347578008e-10
AP000785.1	0.014526539	0.122272758008	3.07334008991928	0.00116718676161648	0.00250605596968063
NCAM1-AS1	0.121126825125	0.036375939904	-1.73546197330565	0.0245922808962074	0.0364225885666448
AC105219.1	0.06222622271875	0.609371684944	3.29172788639464	1.24725279196698e-12	7.81710737949464e-11
AL161937.1	0.007601740625	0.0739441043973333	3.2820334193564	2.05862067244056e-05	7.48132878521082e-05
LINC02097	0.004573548375	0.0404814850106667	3.14587639856537	3.20069245216033e-08	3.1437647132724e-07
PRKG1-AS1	0.0322888395625	0.0951229138453333	1.55875731653612	0.0114799250254379	0.0185265931075972
AC006270.1	0.082391793625	0.244698754194667	1.5704342018333	0.000227262276909343	0.00059426827839506
AL138900.3	0.0151662663125	0.083220668664	2.45607591894169	0.000262041524520305	0.000675152339033229
PLCXD2-AS1	0.028203814	0.0983673543466667	1.80228932938524	6.8435040455934e-07	4.16678114479962e-06
AC005324.5	0.075251807875	0.262791142442667	1.80411850224773	6.29399362654033e-10	1.16949806279504e-08
LINC00705	0.01197802821875	0.0486942731973333	2.02336167455213	0.000786809989664949	0.00175968238130391
LINC01597	0.116609064625	0.446470379250667	1.93688452294263	0.000227005045599384	0.000593792264027272
AC008115.2	0.028937675125	0.130435149490667	2.1723117730906	0.000890708684474142	0.0019664317811832
AL451047.1	0.03587174578125	0.103320306085333	1.52620395834543	9.94400395400957e-05	0.000290091611469574
AC008109.1	0.0031453484375	0.451294809608	7.16470653003601	1.75800322583824e-06	9.09165126027805e-06
AC130456.3	0.70486294540625	2.424362971752	1.78219104284414	3.47033981913244e-09	4.79955313917422e-08
AC002347.2	0.044070301625	0.141780828965333	1.68578379450781	0.000804144771588797	0.00179438577599229
AL445490.1	0.0642351431875	0.205859185077333	1.68022310055913	1.1059329268744e-07	8.82177002376479e-07
AL139041.1	0.06281031703125	0.18811257196	1.58252281405164	2.71137247462001e-05	9.48259895131719e-05
AC104964.1	0.03113937925	0.11512283824	1.88636197553499	0.00079580849248055	0.00177879979199516
FNDC1-IT1	0.005769423125	0.080881098936	3.80930362082934	1.55362510982213e-07	1.17857612797938e-06
FLJ16779	0.02770384509375	0.083995166888	1.60022009125942	0.0164105134041075	0.0254255099768956
AC067930.5	0.12712386940625	0.616344372410667	2.27750171529472	4.94661747086819e-10	9.59789635563786e-09
AL390728.6	2.13274201465625	6.09162868328	1.51411854283475	1.23096842458902e-11	4.86047882448975e-10
CCAT2	0.01059695340625	0.060795193248	2.52030770826004	4.81930122916603e-06	2.13263034472707e-05
AP002884.2	0.01617945725	0.0520423240133333	1.6855221763243	0.00143648253459804	0.00299865254446755
AC091230.1	0.0505283764375	0.00582407040533333	-3.11699412342436	0.00372395787258194	0.00685823118465009
AC105118.1	0.02835356425	0.159685884117333	2.49363477832341	5.25664082509606e-05	0.000167927559044432
AC018693.1	0.01640173825	0.0504653132373333	1.62144338914836	0.00268910528478924	0.00516185328973764
AL390838.1	0.008830097375	0.0389519106373333	2.14119284334881	0.00114062823050087	0.00245503982999874
Z93022.1	0.01073333271875	0.0310085418693333	1.53056758194111	0.000587145515861705	0.00136252957354096
AL355388.1	0.1858647064375	0.565141448130667	1.60435915687256	0.00185659569774109	0.00374114218552217
AC016550.2	0.017689319875	0.335487884429333	4.24531018192771	0.000116843421042807	0.000332788761679429
AC007991.2	0.22366923178125	3.99264792743467	4.15790714418851	1.59585427628308e-08	1.72164770762397e-07
AL356740.2	0.06259522615625	0.343775287818667	2.45734130195716	7.62997795735185e-06	3.15961908385986e-05
LINC01494	0.01187489625	0.0567898278746667	2.25771763028873	1.49621505101017e-05	5.67240050783836e-05
LINC-ROR	0.0015078806875	0.0115665512213333	2.93936457905489	0.000107609424645407	0.000310823564895676
AC092794.2	0.074032621	0.243188722810667	1.71584331864437	0.000242274980985252	0.000629150123262261
U47924.1	0.06875837009375	0.237271793210667	1.78693335215717	3.01498501576617e-07	2.10144189492546e-06
AC087379.1	0.01632415090625	0.068472776576	2.06852256244779	0.0100181728645049	0.0164067837227282
AL031710.2	0.0652300203125	0.215332774474667	1.72295993705318	1.47986692356622e-10	3.68659592914903e-09
AC004551.1	0.05712124975	0.200668183458667	1.81271244181144	2.27853140719239e-08	2.33682630163614e-07
AC011933.4	0.06938898553125	0.207671675602667	1.58152588030046	4.59439204811242e-05	0.000149308288082073
AC010275.1	0.03255182075	0.215643845408	2.72784039505521	2.30833250616926e-05	8.25584320707366e-05
AC012594.1	0.00547026575	0.0156783296053333	1.51908903342872	0.00175917975654898	0.00357127057518439
AC125603.1	0.04868397040625	0.469458997906667	3.26948042328312	0.00400938970153093	0.00731396407322471
AC013480.1	0.01355676125	0.0966433364186667	2.83365770613078	7.82320208334693e-05	0.000235531173664471
AL133383.1	0.0190035204375	0.0834236824613333	2.13419029135892	1.66114058943686e-05	6.21942641748135e-05
LINC02081	0.07093738003125	0.435002150178667	2.6164045795671	3.53120838808962e-11	1.14114208209993e-09
AC123768.1	0.02116077425	0.0681873027253333	1.6881107024598	5.67208492005992e-05	0.000178974788456736
AL606537.1	0.006236521875	0.0458594850906667	2.8784065928801	1.21788283825632e-05	4.73541150847374e-05
AC109479.1	0.021393397375	0.171463568098667	3.00266455805754	5.65225352923409e-10	1.07040398370172e-08
AL139349.1	0.20204374646875	0.640547309861333	1.66463743096811	9.54660590530558e-09	1.10704180373272e-07
AC011825.2	0.10853494146875	0.311564008986667	1.52136901178293	1.01734274267445e-08	1.17113055960643e-07
AL121829.2	0.05799122821875	0.2153822344	1.89299265634775	1.12459645403555e-05	4.42718753615092e-05
AL353622.1	0.26397341325	0.900008003744	1.76954519912233	4.98305797188437e-11	1.5019545345027e-09
AL021920.1	0.03157740184375	0.0990907197413333	1.64985747672586	0.000561369587696854	0.00131080296689594
AL645924.1	0.0246051220625	0.114291262192	2.21568453208762	0.000242972871021885	0.000630755017245176
AC091057.1	0.29560311003125	1.225494128216	2.05163021852266	4.15795825309498e-16	2.18902642164607e-13
VCAN-AS1	0.01237454875	0.081766257448	2.72412969090116	7.81596764250634e-07	4.65480365557108e-06
LINC01287	0.00762628890625	0.449574315037333	5.8814346183808	0.00171000252436106	0.00348577437658216
LINC01498	0.0030657125	0.017003209592	2.47151278710142	3.21010426434879e-05	0.00010940955276462
AC106712.1	0.0050307638125	0.022115335456	2.13619776213051	0.000332642054950618	0.000832342936611226
AC009336.1	0.0126741619375	0.0389694774533333	1.62045423230953	0.000295854126711503	0.000751241169980945
AC116348.2	0.0799296393125	0.293193179208	1.87504905716018	0.000412294226352498	0.0010059802263016
AP000265.1	0.01320343	0.038289458624	1.53603449901007	1.68784008722067e-06	8.78499895537509e-06
PARAL1	0.02296628934375	0.0891487427573333	1.95669667226857	0.0161540697192232	0.0250872543899126
AL451070.1	0.02976068609375	0.09403460356	1.65978396197772	0.000169089352116432	0.000461083775436279
AC004817.1	0.0213829790625	0.0761825742266667	1.83299817534156	0.00221347995578547	0.00436015245967519
MIR1-1HG	0.1550654829375	0.0404084615493333	-1.94014825228703	5.90057946348683e-05	0.000184396027001011
AP000345.2	0.06786850525	0.212033473509333	1.64347789519746	6.45327166433283e-05	0.000199146097433514
LSAMP-AS1	0.08713907775	0.388801913645333	2.15764357030745	5.46371468465746e-05	0.000173625755785485
AC026250.1	0.0775625948125	0.246845225693333	1.67017376784967	4.56768565499717e-10	8.97288895958026e-09
LINC02473	0.0237437899375	0.134521266733333	2.50221213068213	0.00072050175515778	0.00163032952592289
AL359095.1	0.014111846875	0.0427404710266667	1.59869599580505	1.16386060139278e-05	4.55903133392797e-05
AC024560.3	0.25872603865625	0.879062722266667	1.7645408504392	2.1776005381226e-11	7.74775392278665e-10
PLCH1-AS1	0.02307734721875	0.087405658968	1.92124929499436	7.16946161724724e-07	4.32522829575259e-06
AC022296.3	0.0183185491875	0.0805482157626667	2.13654738408162	1.5848098483195e-05	5.97101305924575e-05
G2E3-AS1	0.010222070375	0.229969491952	4.49168315009269	5.40262574991109e-08	4.83724892823672e-07
AC019155.3	0.00819312109375	0.298151329946667	5.18548782398626	2.64944792976247e-06	1.28675832111527e-05
AC106875.1	0.001120043125	0.326763166216	8.18854727583403	6.50675460235056e-07	3.99563305558028e-06
HRAT92	0.10511823390625	0.358200399794667	1.76875400532019	7.84367519648361e-05	0.000235967630577642
LINC01411	0.02970746584375	0.136589963256	2.20095402875803	0.00163215467962922	0.00334782480650181
AL512604.2	0.0063206008125	0.039612873752	2.64783575947619	4.59101769841322e-07	2.98643054072234e-06
AP000802.1	0.182208129875	0.0397968571013333	-2.19486092598902	2.23941799289467e-05	8.05313474038671e-05
AC124283.2	0.1730647779375	0.494209913072	1.51381181118557	8.81321725059385e-09	1.04344792545637e-07
AC074135.1	0.12274784615625	0.363513412517333	1.56631088615729	0.0290641707807313	0.0420905477086806
AC020917.2	0.04251602034375	0.134101381432	1.65724563237117	7.3478854379479e-05	0.000223263760305789
AL592494.1	0.00864772225	0.086074585552	3.31519523721409	4.73016916175276e-05	0.000153216348935035
AC108865.1	0.02639997459375	0.275222600925333	3.38199050085571	0.0265568047741265	0.038901704192409
LINC00624	0.06028232490625	0.228248419088	1.92079790424826	2.03626000606522e-13	1.89180532563495e-11
AP001429.1	0.12610674278125	0.357211733312	1.50213405239462	1.05891371656618e-09	1.80677463103519e-08
C1QTNF1-AS1	0.06838617959375	0.271061968816	1.98684601061837	5.92380019081569e-05	0.000184975287097159
AC072062.1	0.01030330115625	0.0307637948106667	1.57812682727594	0.00653348886407574	0.0112016850976131
AC026356.2	0.17324211059375	0.536533527474667	1.63087867259772	8.85346590108957e-11	2.39437740482549e-09
LINC02225	0.0049398800625	0.0186552144853333	1.91703102787821	0.00129986172639339	0.00274906482413728
AC009097.2	0.10711710809375	0.375593617229333	1.80998362932089	7.1023075259334e-09	8.57598203857738e-08
AL391832.1	0.03230829121875	0.210752251632	2.70557169091131	1.20398133964653e-08	1.3505455453393e-07
AC009075.1	0.0188703326875	0.081513613224	2.11092115936533	6.32064812910793e-05	0.000195435232089136
PRKX-AS1	0.0428855368125	0.133351571416	1.63667174111053	6.16182860474491e-06	2.61472114409836e-05
AP001085.1	0.00430722465625	0.0612213670826667	3.82920478207802	6.50365259423272e-08	5.62533894158333e-07
LINC02582	0.0074386069375	1.24887902640533	7.39138555422667	3.550850357187e-06	1.64078790349361e-05
HOTAIR	0.02011928390625	1.24732049416533	5.95410944040492	3.33030384619885e-16	2.02303149795633e-13
AC010980.2	0.84757564621875	0.238825819984	-1.82738331672034	0.0106348439300795	0.0172956910116269
LINC01270	0.08812595196875	0.354619871488	2.00863453928233	1.4637042177986e-08	1.6098707810523e-07
ISM1-AS1	0.028647044625	0.114467738424	1.99848283057939	1.16987125199096e-05	4.57803432952062e-05
DUXAP8	0.035656183765625	0.552586112222667	3.95397509772759	1.76314264767712e-15	5.15686573655786e-13
SLC5A4-AS1	0.07104044375	0.499246957336	2.81304113664177	1.48843952214015e-07	1.1367704938434e-06
AL121832.1	0.04553941059375	0.304927844328	2.74328037107878	2.88596275182152e-05	9.95650845396878e-05
AC022762.2	0.17620025084375	0.571206378058667	1.6967961103876	4.05056149356243e-10	8.13925804444339e-09
AL356652.1	0.126210580625	0.4378346298	1.79455320559354	3.44406251144872e-10	7.18513066911415e-09
AP000424.1	0.0236366865625	0.268501415488	3.50582997888649	1.91636648127997e-07	1.40777173048074e-06
AC016700.3	0.0210722075625	0.0643345883013333	1.61025312302425	0.00276927775150889	0.0053002875433024
AC131097.1	0.0128096289375	0.176166464282667	3.78163872331033	9.6834650871191e-07	5.58177545934157e-06
AC091868.2	0.0637717080625	0.184141843328	1.52982906562585	2.13908385839016e-05	7.72519035302027e-05
AL449423.1	0.01912420584375	0.0907248557946667	2.24609801921461	9.57130849844808e-05	0.000280879313311945
AL591178.1	0.08955740765625	0.465203810549333	2.37697824076115	3.09047197551487e-07	2.14459202026722e-06
ADAMTS9-AS2	0.7003832615	0.184349404221333	-1.92570185118037	5.58156577817137e-08	4.93038310405138e-07
AC022075.2	0.0043792090625	0.0820702563573333	4.22811722925512	1.28966323891111e-06	7.0965669291226e-06
LURAP1L-AS1	0.04950016534375	0.203075551674667	2.03651131430943	1.1313398590298e-08	1.28180643712458e-07
AL121721.1	0.0163642253125	0.289028428272	4.14259418889159	3.11273891547242e-07	2.15625431714787e-06
AL078601.2	0.0286120784375	0.105714748413333	1.88548045639943	0.0210640002454347	0.0317750544294552
AC019118.2	0.0132205240625	0.043585507872	1.7210691538872	3.94884698347055e-05	0.000130956610832639
GATA2-AS1	0.3772091405625	1.191977406448	1.65992034918184	0.0305548616452943	0.0440474155554745
AC006042.1	0.63932906471875	2.55123686092533	1.9965662600708	5.83292171455398e-11	1.69972630183885e-09
AC011700.1	0.01244552140625	0.124240560234667	3.31943766182151	3.12177290179338e-05	0.000106702344440493
C15orf54	0.004075370375	0.0409656872106667	3.32941293220291	2.65390276609016e-11	9.11211745383217e-10
AC096637.2	0.02312763909375	0.0884393359413333	1.93507019164281	1.64811277971615e-07	1.24427787967671e-06
AL138759.1	0.02331773384375	0.140674386834667	2.59286018428607	2.88033232004477e-09	4.15072706777255e-08
AL365271.1	0.0236001041875	0.0715132665946667	1.59941767580279	0.00309347759886218	0.00583592751987927
AC025423.1	0.107342501125	0.438106213829333	2.02905926809515	5.37530503357074e-09	6.89103633930327e-08
AC092683.1	0.03239509128125	0.0961912856053333	1.57013097681625	1.16327453945269e-05	4.55903133392797e-05
AC021851.1	0.16112708184375	0.508800615938667	1.65890141804623	1.93574594393746e-10	4.57685586807806e-09
AC108134.3	0.3450796210625	1.17528430188533	1.76800860573277	1.44446635881002e-07	1.10854721433651e-06
AC007849.1	0.57178550875	1.84158194284	1.68739963058689	0.000421154679508881	0.00102410471736475
AC007277.1	0.04186186253125	0.238978815461333	2.51317432761408	0.00704254343887352	0.0119730819239578
AC090921.1	0.017358752125	0.065570855248	1.91739147225662	1.8211207249121e-05	6.70606594773343e-05
AC073957.3	0.29781317621875	1.18318122659467	1.99019157670656	3.60336771598595e-13	2.87432271243849e-11
AC020907.1	0.21520206221875	0.808530547733333	1.90961037944564	0.000271857458811184	0.000697711521687332
AC069222.1	0.01793733209375	0.0626097139173333	1.80342118193048	4.43669085402972e-08	4.10511559796285e-07
AL137802.2	0.0692629861875	0.314753804965333	2.18406732437097	9.0655507782367e-08	7.42641644146631e-07
UFL1-AS1	0.04954454103125	0.165575331328	1.74068973443111	0.000372027977189208	0.000918382286921905
AC117383.1	0.04355521434375	0.150913774493333	1.79280714146006	2.48235517717898e-06	1.21691824469486e-05
AC004835.1	0.0105574728125	0.0315860560213333	1.5810232749337	0.00012514403739297	0.000352824870864793
AL139317.1	0.0847892164375	0.256922558874667	1.59938087203341	4.15237784964024e-05	0.000136972965240639
AC107909.1	0.0257540305625	0.118491045688	2.20190789943494	2.17029080967906e-08	2.23452236297725e-07
LUNAR1	0.02416349709375	0.0698264042826667	1.53094341721445	0.00628417792542391	0.0108354046019809
ST7-AS2	0.0190942176875	0.07688902856	2.0096419397432	9.40476971643714e-08	7.6487607055308e-07
AL031666.2	0.09950366603125	0.347598660794667	1.80460093862426	1.74780480745537e-10	4.19526278555473e-09
LINC01522	0.04201045615625	0.724620055786667	4.10840438072936	5.17317978110106e-06	2.26832874688257e-05
LINC02320	0.06965222090625	0.340220152104	2.28822733808505	7.00160951609701e-07	4.24341598991697e-06
AP005432.1	0.02755246196875	0.0981327410426667	1.83255332050604	8.70113190637836e-10	1.54122812286051e-08
LINC00452	0.00456415928125	0.0220879642933333	2.27483941565305	0.000977433484317267	0.00214351353114509
AL022324.3	0.0181671940625	0.0672990920426667	1.88925142963885	0.000104754491928374	0.000303688040660194
AJ009632.2	0.0306034105625	0.142637923253333	2.22059325670228	2.3796113681261e-09	3.52566434785963e-08
AL157838.1	0.1721530060625	0.709278659042667	2.04266116721474	2.43914243311009e-14	3.56701996190192e-12
RNF219-AS1	0.005382881625	0.0237567047706667	2.14188413312519	2.03303164217969e-09	3.07564193070747e-08
AC026401.2	0.1155974931875	0.363192826896	1.65162559717504	4.61497677420101e-07	2.99215694465233e-06
AC091053.2	0.068790532	0.252960763717333	1.87863171042166	7.98264172551709e-10	1.4359663258863e-08
PART1	1.8831965325625	0.413810401496	-2.18614175492619	2.78435392591455e-11	9.43692830598592e-10
ATP11A-AS1	0.04692162484375	0.134209206413333	1.51615876190576	5.49663946387017e-06	2.38893570975139e-05
LINC01711	0.00823007653125	0.308416247898667	5.22782911439726	2.8190864992813e-15	6.95697690150763e-13
LINC02398	0.03447358528125	0.16291085544	2.24051948685229	0.00643654154394555	0.0110594796720057
E2F3-IT1	0.03642737071875	0.148366720285333	2.02607274938918	1.2309766446397e-07	9.66304429693808e-07
HAGLROS	0.2356714131875	0.703729096632	1.57824339334038	1.66176899340074e-05	6.21942641748135e-05
AC073352.1	0.03434516	0.146482943058667	2.09255397188102	5.34583591157855e-08	4.79728024928816e-07
LINC01141	0.00679985359375	0.025299286624	1.89552111569625	1.36045420860145e-06	7.40931509332804e-06
HOXC-AS3	0.002154102125	0.334154551464	7.2772850657888	1.55340224895895e-14	2.61004628936784e-12
NCOA7-AS1	0.4440096651875	0.135926696952	-1.70776224214351	0.0139176626796047	0.0219771610039669
LINC02561	0.03576844946875	0.119487397738667	1.74009898086022	6.89327366001602e-06	2.89400223780683e-05
RHPN1-AS1	0.206745636875	0.806383040213333	1.96360841317937	3.33572846170609e-11	1.09303932207855e-09
PCAT5	0.00521989053125	0.02445145776	2.22782902230409	0.000677870463550957	0.00154715117071153
AL117378.1	0.00313628671875	0.0157938513013333	2.33223365109869	0.00108826601215807	0.00236099909286052
AL354707.2	0.0250993706875	0.101135171882667	2.01056171476087	0.000551636051434127	0.00129266169085321
AL139352.1	0.26395148328125	0.747261898221333	1.50134119000116	0.00342450224848718	0.00635863960881807
AC083906.3	0.0335137450625	0.300826980168	3.16610914572859	7.85043869832518e-09	9.36479069496585e-08
AC091153.3	0.17519649378125	0.575353397378667	1.71547446754942	5.24847793485014e-08	4.73164420905357e-07
PDYN-AS1	0.007716293	0.0239740592053333	1.63549437085608	0.00389722664258521	0.00713242150556093
LINC01606	0.01308933078125	0.086521985616	2.72467543603068	0.00036764530891567	0.000909249260927403
AC011586.2	0.0133906860625	0.085535599792	2.6752951145256	0.000578720195336927	0.00134526474752787
LINC01764	0.01183630946875	0.049635951488	2.06816612570789	9.76256956573327e-05	0.000285854697295497
LINC01235	0.0984085749375	0.855760938626667	3.12035189142492	1.85515171455495e-14	2.86917220261238e-12
AC025280.1	1.65957978259375	0.385338004202667	-2.10662160233432	0.000483068319027286	0.001153550201197
AC027013.1	0.013583420625	0.0501045470666667	1.88309470631214	0.00145167824271694	0.00302557484368849
AL592301.1	0.10691799596875	0.333528619525333	1.64130586033037	7.22780010280058e-09	8.70090509326466e-08
AC007663.2	0.06335825925	0.360284783813333	2.50753311915067	0.00779430231355759	0.0130988732432782
LINC01691	0.0026937265625	0.122429037706667	5.50619855495707	1.68337402637195e-09	2.60658915416849e-08
LINC02154	0.01079450621875	0.257254636354667	4.57482792253585	8.43616871638721e-11	2.32126914123031e-09
AP000593.3	0.08380592715625	0.269661215816	1.68602385308202	1.29044828545271e-06	7.0965669291226e-06
AC097347.1	0.0385030401875	0.203718216885333	2.40353072456457	9.22625677492195e-06	3.72874870785868e-05
AC117402.1	0.0870162245625	0.296560363250667	1.76896945932939	0.00354486083838559	0.00655365812015743
SIRPG-AS1	0.0209588895	0.0823417230773333	1.97406136054503	4.23263672033951e-06	1.91219291650578e-05
AC044840.1	0.0943561425	0.289107379053333	1.61541708787239	1.50700480930704e-06	8.04045839314247e-06
AC136475.3	1.32415589403125	7.376007576104	2.47776715570765	6.40280606652534e-09	7.92522876290762e-08
AC134775.1	0.077746876875	0.220885981136	1.50644523091998	1.10007168864604e-05	4.33280105996897e-05
AC022211.1	0.4275094825625	1.30964409266667	1.61514647412533	4.87932246011827e-11	1.47632220182199e-09
LHX5-AS1	0.3518705776875	0.018891066424	-4.21926883445066	6.54863820261809e-08	5.65805206631018e-07
LINC01254	0.0049477505625	0.0418859818533333	3.08162281750071	0.00754539209484678	0.0127238866907976
LINC02405	0.02455472084375	0.170911463634667	2.79917684079067	1.71438184133948e-06	8.90103445171458e-06
AC096746.1	0.0125779401875	0.048993744	1.96170186338866	0.00499169564321472	0.00883645382077262
AL158063.1	0.08033869065625	0.243210450066667	1.5980383647124	1.86686985131867e-05	6.8634409757279e-05
AL356215.1	0.070066107375	0.349248799834667	2.31746650539914	2.65020781610577e-05	9.30577640008327e-05
AC012363.1	0.0222507114375	0.740081896802667	5.05576155669915	9.625052582934e-15	1.83315071672327e-12
AL158055.1	0.20450105975	0.0719775897226667	-1.50648862203089	0.00176688223115	0.00358598534551312
AC036222.2	0.038295151875	0.119302400584	1.63938940782209	0.000134231802805198	0.000375231343983238
AL035252.2	0.0040828901875	0.0482824306586667	3.56383563601342	0.000155069050782861	0.000426534411017852
AC105275.2	0.01346570125	0.0479640987786667	1.83266558705408	2.29837216243703e-05	8.23140361304545e-05
AC011773.1	0.0818630125	0.337640570093333	2.04420460227815	7.21321481614545e-10	1.318582347294e-08
AC024451.4	0.11000916784375	0.406978762048	1.88732975148287	1.62586949676549e-10	3.96280599257934e-09
AC130324.2	0.04041116615625	0.197524430744	2.28920521409918	1.40216394493649e-09	2.26903456417284e-08
AC015540.1	0.1246691960625	0.0233788299573333	-2.4148304062417	7.08483094636029e-05	0.00021643678910409
AL031600.2	0.033506826875	0.108786883309333	1.69897764425957	1.55480143227418e-05	5.87758109653863e-05
LINC01705	0.15286167075	1.02444474301867	2.74454356062818	7.82801424259281e-10	1.41459561724841e-08
AC069281.1	0.02632827778125	0.082281735392	1.64395906878321	0.000259924192108856	0.000670134294836316
CFAP44-AS1	0.0192301200625	0.07792338	2.01868848691789	3.45991419403579e-07	2.36153348230775e-06
AL672032.1	0.009504789125	0.0325272902666667	1.77492411712742	0.00170768425005675	0.00348194746261248
AL118522.1	0.13188907125	0.382647012442667	1.5366891124904	0.0188571460559083	0.028748046796044
AP000553.2	0.06100462353125	0.220794585986667	1.85571430324519	3.28789808072249e-06	1.54550780615866e-05
AC018607.1	0.1399012390625	0.541563080573333	1.95272065082177	3.27842994263184e-10	6.90667116392165e-09
LINC01337	0.0424422915	0.12665625564	1.57734387855904	3.6214291168052e-05	0.000121488639487726
FAM225A	0.01471912984375	0.0547277270693333	1.89457955476168	2.62602884087471e-10	5.94209188764368e-09
HOXC13-AS	0.0093983390625	0.228210839176	4.6018176891647	1.73627914834398e-05	6.458500440166e-05
AC003092.1	0.0151491865	0.06961842868	2.20022892800542	0.00226093918352656	0.00443924334468156
AC007128.2	0.01428129303125	0.506256553010667	5.14767016502053	3.03957656036507e-14	4.06839594867847e-12
NALT1	3.29000156971875	0.674121427202667	-2.2870078846124	0.000244351066097909	0.000633707838743904
AC007342.5	0.39974884834375	1.18887332798667	1.57242922458344	5.81453291025729e-07	3.65002912498425e-06
AP006284.1	0.2124547195	0.966368760176	2.18541842513837	2.87643952703584e-10	6.38122833102086e-09
AC025030.2	0.01053324365625	0.0382006622586667	1.8586478744593	0.00406065333698129	0.00739722708238552
AC097478.2	0.02284337646875	0.151400459832	2.72852177141831	0.0180067735423671	0.0276008328152316
AC016705.1	0.00293715959375	0.033992719824	3.53273223604593	1.53246540888421e-06	8.13845281369106e-06
LINC01305	0.0072410698125	0.0245976214106667	1.76424404844763	0.00484422386744815	0.00860626229049225
AL161669.3	0.18903661321875	0.736088208221333	1.96121297289844	0.0105860716218123	0.0172260885220383
AC106772.1	0.05097147171875	0.331836629194667	2.70271122996184	5.92433927774638e-08	5.18675246966332e-07
PLAC4	0.19104202415625	0.629703266104	1.72078212259882	0.00920593752903549	0.0152154224920036
AC103982.1	0.0144717665625	0.0718357099973333	2.31146015362422	1.17881645845584e-06	6.55935735283563e-06
AL137244.1	0.09382587828125	0.274139583192	1.54685285986992	2.02521279710931e-07	1.47600266720516e-06
AL928654.2	0.7153233123125	2.223178336288	1.63595631672381	5.92579444384965e-12	2.76899400728288e-10
AC027801.4	0.0444419060625	0.190706454109333	2.10136107113209	5.28983173368471e-08	4.75902001058288e-07
AC008474.1	0.02280072559375	0.11443739736	2.32740695054262	7.77857220526424e-08	6.5209537903367e-07
AC115102.1	0.1665774661875	0.578432884354667	1.79595632000946	6.75229908143745e-08	5.78967490185793e-07
LINC02280	0.017803534	0.0561967603733333	1.65832332000455	2.37473452381306e-07	1.70484350314107e-06
AL354861.2	0.0223147393125	0.069420187704	1.63735831335848	0.00187401416587951	0.00376950837186717
AC007991.4	0.0339116855	0.728651279650667	4.42537413293673	3.87202923212283e-10	7.80036093012091e-09
LINC01526	0.0073995951875	0.0491521577253333	2.73173649873129	3.61625383294911e-05	0.000121403324026823
AC073575.2	0.1219865704375	0.36861305836	1.59538485078231	3.9711717572655e-11	1.25441373468503e-09
LINC01087	0.00558726403125	0.098467155896	4.13942868536424	0.000303796195794991	0.000769428658817525
AL359633.2	0.12757384446875	0.0373797842933333	-1.77100242532655	5.46940770559011e-05	0.000173625755785485
FLJ22447	0.07997757584375	0.352948160949333	2.14178884589346	1.50788797785694e-06	8.04045839314247e-06
AC025031.3	0.09560219425	0.327641899434667	1.77700422694935	2.30568314423065e-06	1.1394230156439e-05
AL365181.2	0.32605725828125	1.62846073017867	2.32031168932538	5.20277854854028e-08	4.71714606174771e-07
AC244100.3	0.0134713599375	0.105336773656	2.96704177346776	2.01007044013101e-09	3.04881491566567e-08
LINC01592	0.003639636625	0.02860573152	2.97443791160019	1.96214070015708e-05	7.17362273571318e-05
LINC01050	0.0012100009375	0.247971277648	7.67902104834466	6.59953095979801e-16	3.06567623467793e-13
AC009518.1	0.0031066720625	0.0205832558426667	2.72802933958772	7.76042625793561e-06	3.19746380462713e-05
LINC01648	0.02770313040625	0.09580439008	1.79004275907215	0.000256757906279585	0.000664139268224659
AL138789.1	0.0345724124375	0.440140768192	3.6702718256286	1.36026886529024e-11	5.18261481434603e-10
AC008083.1	0.0454302269375	0.249000696925333	2.45442536302616	1.10790149434628e-06	6.22878921068354e-06
AC016205.1	0.16191982375	0.476350366101333	1.55674347292031	0.000315314928968656	0.000795032565155005
AC097717.1	0.01055573034375	0.0401309950586667	1.92669052734778	9.08900076664154e-09	1.07288249707277e-07
AL354993.2	0.0985039644375	0.889020416210667	3.17396285645241	5.66873505366312e-07	3.57270556414826e-06
AC116049.2	0.0043471115625	0.173618204568	5.31971729704512	7.99372141395735e-07	4.74278121758236e-06
LINC01010	0.0275711995625	0.125932063925333	2.19141171623848	2.12877605850526e-06	1.0673615577153e-05
AL589740.1	0.002876571875	0.0222091882213333	2.94873423775927	3.68583500070551e-05	0.000123478366904043
AC005865.1	0.012310877875	0.0539959409866667	2.13291731779848	0.00034165009252916	0.000851376074693208
AC008667.3	0.01944271184375	0.0629034054613333	1.69390866559309	0.00153230903097148	0.00316687893681805
AC117834.1	0.03332075278125	0.0971922539146667	1.54442034326987	4.25602083155972e-06	1.92055980039012e-05
LINC01980	0.030251371875	1.00745421278667	5.05756989287958	2.40212666412277e-07	1.72137879007055e-06
AL451050.2	0.1641446325625	0.666327258354667	2.02126333773704	2.72031929122824e-14	3.70395248993977e-12
AC012531.1	0.010067846	0.306592617144	4.92849599771024	8.08871459378061e-16	3.19382895735427e-13
AC138819.1	0.36220096146875	0.126644809058667	-1.51600243114656	2.08709953860085e-05	7.57717763559669e-05
AL353608.3	0.00233589615625	0.00772002292266667	1.7246289915024	0.000171590220440555	0.000466775050230473
LINC00479	0.06357954184375	0.206991575397333	1.70293752539535	0.0116345036740182	0.0187314323167628
AC144836.1	0.0781914491875	0.222127292362667	1.5063039130895	5.83214904292631e-06	2.50443072278353e-05
LEMD1-AS1	0.0123675725625	0.0829401177786667	2.74550773189579	7.394650743971e-09	8.88821262178676e-08
AC100797.1	0.05827503228125	0.251951126789333	2.11219410477732	1.74551970387061e-06	9.04486161513531e-06
DSCR8	0.00626332959375	1.04808904416533	7.38661577652907	9.56170525337035e-06	3.84464289133736e-05
AL807757.1	0.02908114178125	0.0998708184053333	1.779979280277	0.000132621864525714	0.000371388249701973
AC002401.4	0.07096014275	0.203628748717333	1.5208604413744	0.0173451118356158	0.0267110663349957
AL591222.1	0.00498968953125	0.0158945849466667	1.67151338803665	0.000210545557856437	0.000556638188949542
AC016730.1	0.02106073278125	0.073780347472	1.80868094952362	0.0243250519164532	0.0360877202675617
ST8SIA6-AS1	0.0352038526875	0.883680057128	4.64971889553529	0.010165429844886	0.0166100557593761
AC108174.1	0.0130922634375	0.167072810106667	3.67369052204663	0.000647893344810573	0.00148906104306435
AC139720.2	0.04073166040625	0.220787188506667	2.43843392868385	0.0156837941763319	0.0244530942962474
AL353693.1	0.03168051425	0.354739192805333	3.48509107389819	2.47078871153337e-07	1.76577542578996e-06
AL162254.1	0.02559710178125	0.0912965059573333	1.83457917628108	0.00347503051771144	0.00643868470613722
LINC02266	0.014488105	0.119961107885333	3.04962593897419	3.82999749723295e-06	1.75031772197041e-05
AC244093.4	0.16871984121875	0.603363547002667	1.83839789427785	7.26490559206945e-11	2.03443118654512e-09
AC007998.4	0.01552158928125	0.0509637138586667	1.71519412934872	2.83485015400694e-05	9.81877704657579e-05
AC099794.1	0.01640052121875	0.046966430512	1.51788828641602	0.0042440859978806	0.00768705209295025
LINC01429	0.0087969525625	0.0878483060586667	3.31993873017681	5.04258175372281e-10	9.72174389912808e-09
AC138761.3	0.00495801265625	0.0324320907626667	2.70958817208059	0.0146238318617118	0.0229682167965105
LINC00355	0.00919685103125	0.41097624292	5.48177121688583	2.38744091081229e-07	1.71240879860896e-06
AC087612.1	0.011072282625	0.320493755517333	4.8552716686167	0.0026389538366497	0.00507792847174042
AC103563.2	1.59384072040625	0.194251390770667	-3.03651062863387	1.18897607105609e-07	9.37060282747499e-07
LINC01836	0.23213699346875	1.113466170768	2.26200937222881	1.01857281227287e-09	1.75625971583381e-08
AC083843.1	0.01258366884375	0.0390788270746667	1.63483455651554	0.00041437567314597	0.00100997675643016
LINC00456	0.025685556	0.089359262624	1.79865997783249	0.00172082278541108	0.0035033094963628
AP003717.1	0.00427801184375	0.037133385872	3.11770448631456	0.000272854815836121	0.000700043690921978
C2-AS1	0.0344417226875	0.188391458629333	2.45150434732874	3.2069659760708e-09	4.54343266813951e-08
AL512413.1	0.14564276075	0.979976169626667	2.75031267386317	9.64727917399161e-12	4.09383591175878e-10
LINC02539	0.0153675246875	0.0715176386533333	2.21841430013965	5.90746167204787e-08	5.17771640667725e-07
AL162413.1	0.32331275609375	5.026586457552	3.95857666761702	1.6111612476272e-06	8.47657586443171e-06
AC074286.1	0.0107789640625	0.0391714417786667	1.86158369919465	0.00629200450184028	0.0108441640224864
AL031429.2	0.30319512621875	0.096668063088	-1.6491353225922	0.000185560483086957	0.000498425556101258
AC069277.1	0.01952675553125	0.139488008973333	2.83661694352185	0.00102670014919255	0.00223973786689878
AL078459.1	0.09770506590625	0.296090256986667	1.59953174713395	1.02360137802508e-11	4.21731103017691e-10
AC020978.2	0.02146147825	0.10624506656	2.30757449558921	4.47975057395969e-08	4.13761289854499e-07
AL136018.1	0.008549366375	0.0796737272906667	3.22021466291938	0.000337920982903776	0.000843147551971918
AP001001.1	0.083637314	0.250448730474667	1.58229666274336	3.81365481027375e-10	7.74201337705188e-09
FP700111.1	0.00254138821875	0.0123604845413333	2.2820466178789	0.00010974070656752	0.000315939613475649
AC106900.2	0.21560170125	1.05645180973333	2.29278649280981	2.5690120341672e-08	2.5976297098359e-07
AC004923.4	0.18722033859375	0.724300390362667	1.95185098290928	6.57720205237e-12	2.96800940614662e-10
AL591895.1	4.5418549641875	13.4579606934453	1.56710627052513	9.9074392203907e-12	4.13879347897848e-10
AC107081.2	0.17456568834375	0.499532134653333	1.51680747009979	8.71643864485574e-11	2.37357641304916e-09
AL357054.4	1.60205567528125	0.482120408029333	-1.73245888069563	1.39140076361245e-05	5.32875452485331e-05
AL662797.1	0.14243732596875	0.440298433634667	1.62815445509092	1.24267556655607e-13	1.21767093570754e-11
AL360169.1	0.05025666015625	0.167003936309333	1.73249540350734	0.000469356759927437	0.0011242069557619
AF279873.3	0.0289422921875	0.207913019242667	2.84472900985198	0.00953433107425245	0.015710561164205
AL450992.1	0.012804370625	0.059898693864	2.22588820261903	6.92781417882578e-08	5.92088187989039e-07
AC110760.1	0.0188257071875	0.054784216104	1.54105623703546	0.00384233395761574	0.00704175243984486
AC003005.2	0.01042460253125	0.0927533575146667	3.15340712808849	1.7509480694249e-08	1.85351701129336e-07
AL445685.1	0.016468871625	0.073002461336	2.14820339512167	2.8108500124258e-08	2.81691402895007e-07
AC013652.1	0.086041538125	0.326194985784	1.92262938484813	1.02026944605684e-06	5.80898905227892e-06
AP003557.1	0.01976662925	0.0604340471493333	1.6122946865785	0.000831903460177843	0.00184901255981549
AC068189.1	0.05440071653125	0.180550025213333	1.73070106279052	1.33431400688249e-06	7.29324098825904e-06
AC093702.1	0.88582313909375	0.221469574434667	-1.99991016872047	0.0203161505310073	0.0307644565183825
AC079467.1	0.17888385453125	0.047403480464	-1.91595828650078	1.36155316360328e-07	1.05104450957723e-06
AC008750.7	0.02401994390625	0.117284836517333	2.28771181571372	5.20858888961129e-09	6.7226834365653e-08
AL161725.2	0.0682234448125	0.231024938925333	1.75970908959061	6.21167979528688e-06	2.63163279739166e-05
AC096708.2	0.0157162695625	0.0487503675093333	1.63315427684306	0.00125822741687106	0.00267534246392858
AC092171.4	0.157979907	0.597039349261333	1.91808494085345	2.46795895571541e-12	1.31685620765436e-10
AP003467.1	0.069235432	0.260999877954667	1.91446668503801	1.67028191515631e-07	1.25621107466566e-06
AL592071.1	0.04996646971875	0.17548621876	1.81232554156415	5.91365752139677e-06	2.52980246188896e-05
Z98257.1	0.04547686578125	0.50776344644	3.48095180633405	1.99263958184061e-07	1.45460773021303e-06
AP000845.1	0.04997837828125	0.149653021914667	1.58224541705226	2.17804403046554e-11	7.74775392278665e-10
CTD-2201I18.1	0.1016147634375	0.323526150176	1.67077230393061	1.75592734339439e-06	9.08686646840465e-06
AC016292.1	0.10159266296875	0.345019892365333	1.76388332958256	2.22166965995274e-05	7.99659311971139e-05
LINC01299	0.00160474990625	0.0177738749226667	3.46933785904469	0.000124496816323568	0.000351753616639433
AL133255.1	0.02846108515625	0.0808495258906667	1.50624864403857	0.00386665244334515	0.00708303278707879
AC003688.2	0.06244054328125	0.019740653016	-1.66131337535372	0.000777609684713877	0.00174173734738937
AC245100.1	0.02805651559375	0.082866825544	1.5624588082715	0.000181054145279891	0.000488560432919293
AC026774.1	0.084375758625	0.02450380692	-1.78382266417788	9.36099854843365e-05	0.000275835095287241
AC068473.3	0.01852454171875	0.0650820205013333	1.81282118890191	1.06660403012035e-05	4.21920012313579e-05
AC120498.4	0.0960422179375	0.785796912088	3.03241587277028	8.20085728264125e-07	4.83660716661822e-06
AC107419.1	0.00307271303125	0.054245996424	4.14193172345093	1.65925180763737e-06	8.67755730126643e-06
AC092801.1	0.0365452380625	0.165688647786667	2.1807194225079	2.3118015446074e-08	2.36787247701227e-07
NKILA	0.3036169326875	1.40180417377067	2.20696066783529	4.56658422758306e-09	6.02041997416084e-08
AC079360.1	0.04876140228125	0.141078079997333	1.53268232593048	0.000128493593331752	0.000361236705781718
CCDC144NL-AS1	0.06915022615625	0.502890272482667	2.86243777247924	2.60608367123818e-07	1.85407592358269e-06
AC005381.1	0.0094255273125	0.138031167786667	3.8722769253271	4.47690448749827e-05	0.000146212219759197
AC068658.1	0.03822609421875	0.401111606925333	3.39137400955985	0.0010169895944783	0.002220394478185
AL359881.3	0.00686063634375	0.0275327832506667	2.00473615550459	0.00227263719572902	0.00445777842391259
MIR2052HG	0.0065258728125	0.102964947066667	3.97983859605001	4.19703875003791e-08	3.92701599633286e-07
AL354928.1	0.0545938695	0.219891534024	2.00998119945927	1.05874620253362e-08	1.21524981997209e-07
AC138150.2	0.10922004696875	0.406360725256	1.89552329010518	5.83838211744594e-07	3.66208924396113e-06
AL032819.1	0.02898198246875	0.144269594949333	2.31553909279023	4.40872525076394e-07	2.88209464447706e-06
AP002360.3	0.13193922840625	0.685137895437333	2.3765208107281	3.55081295157875e-11	1.14114208209993e-09
AP002449.1	0.18146616690625	0.613286064264	1.7568595759817	1.83887691018381e-10	4.37397920473541e-09
AC107308.1	0.033881709375	0.266697296506667	2.97662463305165	2.25151867345428e-07	1.62525072799529e-06
AC087588.2	0.27217388378125	1.31258630046667	2.26981173481466	1.47182641949118e-12	8.87206263561792e-11
AC022445.1	0.04283031921875	0.145624075328	1.76554455415211	5.18821219232925e-07	3.30680481701566e-06
KIF26B-AS1	0.03914766709375	0.557215260432	3.83123652808456	1.26646437440755e-14	2.22250425882143e-12
AC010976.1	0.0939207345625	0.286599443488	1.60952021115957	1.37161769811108e-11	5.18261481434603e-10
AC079305.3	0.55178425740625	0.169742481490667	-1.70075662299874	1.45338098496295e-06	7.81303583271097e-06
AC011352.1	0.01433055125	0.104526239645333	2.86669914175511	7.76706287005977e-08	6.5209537903367e-07
AC087857.1	0.00902373875	0.220884069392	4.61342026184213	7.04812015772616e-05	0.000215482016591419
ELDR	0.0030325839375	0.0346379526773333	3.51373417745311	1.71652682093929e-06	8.90631557487357e-06
LINC01585	0.02530211221875	0.0799123575173333	1.65916079038653	2.86930339250532e-08	2.86821378362209e-07
SAMSN1-AS1	0.01358099109375	0.0571649539413333	2.07354218015266	0.000176891086449526	0.000478721353561311
MMP2-AS1	0.04601645196875	0.251106709610667	2.44807892209123	3.1072737729135e-09	4.42926732575775e-08
LINC02112	0.00445876828125	0.0259254518373333	2.53965200205945	0.000226790283354176	0.00059342706018818
AC226118.1	0.0741448334375	0.370187970306667	2.31983994252267	0.000575689806572253	0.00133970735016414
MAL2-AS1	0.108020974625	0.415283755512	1.94278596928934	5.5924280600718e-11	1.6417622449958e-09
GYG2-AS1	0.015686659875	0.046876899832	1.57933896616469	0.000291090466045593	0.000740097041327124
AC022929.2	0.006971763	0.0315927806586667	2.17999949035028	2.87695609581194e-05	9.93846119362506e-05
AC135586.2	0.14359512246875	0.045281648008	-1.66500837504798	7.82277843475632e-05	0.000235531173664471
AL035252.3	0.19711655659375	0.702973999744	1.83442237155003	1.37535652942338e-12	8.55211851406018e-11
AC087442.1	0.02460997596875	0.121726587728	2.30632916423081	5.8736280851497e-06	2.51950249801343e-05
Z94160.1	0.009539854	0.0555959728773333	2.54294129218816	4.70764578287477e-07	3.03976114042208e-06
AL158154.2	0.0136819741875	0.0388839307973333	1.50689765578847	4.48303052004662e-05	0.000146351765261712
TRIM31-AS1	0.404928414125	2.22448472124	2.4577324028179	2.55706425482732e-13	2.29467459322402e-11
AJ239328.1	0.01167038025	0.0391969338533333	1.74788923676513	0.000668372328685605	0.00153122607474042
AC022211.3	0.545159027375	1.630488714024	1.58055541260879	7.04037110347948e-10	1.28997240380922e-08
NAALADL2-AS2	0.018327475125	0.138698071202667	2.91986777248545	6.80464657522444e-05	0.000208846848054984
LINC00659	0.62851363496875	2.47647977944267	1.97827489344694	3.30955036867627e-08	3.23860213896363e-07
PTGES2-AS1	0.0337113285625	0.325651965690667	3.27202554492752	4.06901104779109e-12	1.98351729903742e-10
Z97192.1	0.01957229203125	0.116521192504	2.57370775243136	3.12256702547776e-05	0.000106702344440493
AC103760.1	0.2484500703125	0.819060725448	1.721014467568	4.07724026225412e-09	5.50392587196937e-08
AL161891.1	0.11614754534375	0.494611421429333	2.0903368897989	2.38019242963167e-16	1.70876178334557e-13
AL162734.1	0.11626991109375	0.423705345749333	1.86558353351136	2.35342883049897e-07	1.69108530249776e-06
AL365226.1	0.05541792640625	0.160160564072	1.53109432527607	2.76827511573402e-06	1.33461957197506e-05
AL356272.1	0.00889038765625	0.052228841992	2.5545284841242	8.69636124504063e-05	0.000258760982487136
AL031056.1	0.0050712943125	0.01856197044	1.87192395868778	0.00156585148775495	0.00323061902607441
LINC02042	0.0058097228125	0.0816377840426667	3.81269578471067	1.06402332583673e-06	6.01474030360247e-06
AF121898.1	0.0075308729375	0.0453991409786667	2.59177599077122	0.00050613046003962	0.00119807219081302
AL391988.1	0.5114382065625	1.63986311524533	1.68094354833899	3.27972861399344e-10	6.90667116392165e-09
AC026740.1	0.39425900184375	1.57614054871733	1.99918058898607	1.30053673700485e-09	2.1352055326668e-08
AC021517.1	0.00219480565625	0.0126264394026667	2.52428275915086	0.000986845497261909	0.00216055417019055
AC099518.4	0.09725689571875	0.328232575690667	1.75484597836464	1.57700360906475e-11	5.79237093059736e-10
LINC02150	0.00423094225	0.025784829824	2.6074716250389	0.000692110647311984	0.00157430845872088
AC040173.1	0.03688073190625	0.116083777794667	1.65422718413888	3.92519686268549e-06	1.78968127162975e-05
AL023755.1	0.01875091725	0.115903101269333	2.62788609403878	7.53240725952248e-07	4.49610129466735e-06
LINC01876	0.14003970140625	0.535031620669333	1.93378826736416	4.58093535785003e-05	0.000148932262334054
FRGCA	0.0330180043125	0.250155263922667	2.92149898269155	5.32396383500515e-05	0.000169597992759321
AC079354.3	0.04696324890625	0.204656578309333	2.12360091799665	2.67141409679477e-07	1.88578188179067e-06
PLCH1-AS2	0.0047125895	0.0799049243013333	4.08369249191122	7.48621014564961e-08	6.31608990600374e-07
AP000424.2	0.05043409096875	0.197717325914667	1.97096813999863	4.51371834379268e-05	0.000147110333309661
AC004241.3	0.339669424	0.984084622181333	1.53465102225892	2.66819753775164e-11	9.12153937472931e-10
AL008723.3	0.062373902375	0.305820657554667	2.29367143311057	2.94075289108727e-08	2.92114787181336e-07
LINC02407	0.017155772625	0.1752173616	3.35237972752023	2.13564161439098e-15	6.02327208173056e-13
AP003696.1	0.070709427125	0.22540383464	1.67253758328003	5.50729114906494e-06	2.39224852608173e-05
AP001099.1	0.0254239333125	0.107848777184	2.08475066826147	0.000727903986368509	0.00164470895002922
AC244093.3	0.0862547795625	0.301594030624	1.80593156704824	1.16022313497079e-08	1.30889744240919e-07
LINC01655	0.050105773375	0.448009892530667	3.16048183802128	1.07563662041809e-08	1.23105831760024e-07
AL158166.1	0.31528383571875	1.204315148696	1.93348985861914	3.40666422509108e-11	1.11167055312166e-09
AL157702.2	0.033816724	0.105215500634667	1.63753845171787	0.000169584257221715	0.00046227368977559
LINC01583	0.0134377476875	0.040791416968	1.60197427575921	6.7743601004007e-07	4.12786432969632e-06
LINC01123	0.275962951875	0.792160996189333	1.52131907101029	5.03573172532045e-11	1.50633232707786e-09
LINC02109	0.00779661603125	0.0742180211146667	3.2508495434091	2.73546836444399e-05	9.54151664046563e-05
Z98200.1	0.10141713453125	0.3012786902	1.57079721523096	1.1512729214398e-07	9.12811471948805e-07
AC105429.1	0.0497217758125	0.156113839944	1.65064871382315	7.96574707990452e-10	1.4359663258863e-08
AC016877.3	0.08802655371875	0.294104370568	1.74031753188713	2.88687438683213e-06	1.38020549427602e-05
AC099066.1	0.0240020629375	0.0808757521653333	1.75254881619443	0.000650788686750081	0.00149484533428313
AC004637.1	0.70618539540625	0.234919036693333	-1.58788335802469	0.000389957480066183	0.000958188932582406
AC087269.1	0.04909815728125	0.548883110909333	3.48275816396457	1.18800539660239e-10	3.04599955096399e-09
AC004817.4	0.009926437875	0.0321592243013333	1.69588460700571	0.00571594784480519	0.00996882511714368
AC022113.1	0.0309311831875	0.114043408608	1.88244913936305	6.42159717415074e-07	3.95837438020612e-06
LINC01435	0.00319533828125	0.01894375876	2.5676820358087	0.000148863430223148	0.000411471651547847
LINC01389	0.35211410190625	1.515599030048	2.10577320933725	1.43889434070333e-12	8.87206263561792e-11
AC020891.3	0.04137975915625	0.131819653762667	1.67156833284164	9.99718611153819e-05	0.00029153537194541
AC005013.1	0.0430291375625	0.124347011725333	1.5309860079026	0.0111012424704049	0.0179791861748949
LINC02048	0.0052872614375	0.0228026572853333	2.10860938717179	0.00230481180522626	0.00451304210906813
LINC00332	0.18187817865625	0.038670527576	-2.23366610986307	7.92627043579681e-05	0.000237637652359481
RRM1-AS1	0.02930728925	0.085651123176	1.54721263156121	0.0017111588144643	0.00348723126653537
AL021807.1	0.31667760815625	1.15445191673867	1.86612132061389	1.26792830566042e-05	4.91070074659309e-05
AC027449.1	0.078924698125	0.304404596384	1.94744140053497	1.93759389749387e-05	7.09702180357564e-05
LINC00346	0.2405119173125	0.792354363384	1.72003740785195	3.24688963112464e-09	4.57869418160559e-08
LINC00671	0.3398885665	0.072131672416	-2.23635705286499	0.000106434356596907	0.000307879895254862
AC020612.3	0.09920197596875	0.313510242226667	1.66007181340184	9.20350907952934e-09	1.0831611207309e-07
AL161729.4	0.0995524756875	0.4071112116	2.03189385430172	5.97265845629118e-07	3.72543506738481e-06
AC079062.1	0.0265368039375	0.483659461453333	4.18792509175758	1.31059187421888e-05	5.05358595249341e-05
AL355472.4	0.0673944945625	0.224094975373333	1.73340765332456	0.000538423528144542	0.00126513920315281
AC116337.3	0.25531284934375	0.0897725104586667	-1.50792050207528	1.70863697518e-05	6.37357135060001e-05
AC034229.1	0.0056375940625	0.0446679921786667	2.98608990226074	1.36319264194706e-06	7.4191125385637e-06
LINC00858	0.0153634223125	0.408580668208	4.73304941764688	4.55229760707035e-11	1.40427711730604e-09
LINC01524	0.00283402778125	0.0195580136426667	2.78683404845936	0.00553546991313463	0.00969259554412953
AL008723.1	0.0577763615	0.606794385626667	3.39265647977536	1.02511559703216e-09	1.76369016770435e-08
AL355112.1	0.01588351809375	0.0507561841813333	1.67605311708796	0.00440390456471087	0.00792381734962901
AC119150.1	0.01298841359375	0.172031400304	3.72737478343215	2.20959699327104e-06	1.10020097451837e-05
AC027312.1	0.01125509146875	0.0671793268133333	2.57743955732518	0.000492834787343433	0.00117261714843359
CASC11	0.0223075903125	0.069515297416	1.63979580906238	5.67527602511343e-05	0.000178974788456736
AC048344.4	0.18258716459375	0.549574906842667	1.5897307821905	5.20858979841107e-09	6.7226834365653e-08
AP000842.3	0.01930733359375	0.166377996832	3.10724381023835	0.000913939102274584	0.00201433912661524
TRPM2-AS	0.16645791021875	1.92661586908267	3.53283961879517	5.65124812050429e-13	4.13221355626133e-11
AC090192.2	0.08394250565625	0.595563291437333	2.82678140072982	4.39601509607511e-07	2.87616662913879e-06
AL356740.3	0.1077110928125	0.835265926584	2.95506875070265	2.85228061408605e-06	1.36926808568009e-05
DLEU1-AS1	0.0054821251875	0.129433761762667	4.56133489835268	1.13470960794711e-12	7.28520469427506e-11
ALG9-IT1	0.01019281125	0.0567858826746667	2.47798029933915	3.37976290990256e-06	1.5792892129882e-05
CYMP-AS1	0.02301689884375	0.106983314885333	2.2166204397282	0.00345213948782267	0.0064039336470133
UCA1	0.88756328015625	13.0968879902613	3.88323025480089	9.76562648348069e-07	5.60051941467299e-06
AC015908.2	0.49210880028125	0.169036022802667	-1.54164658806915	4.55054125513403e-06	2.03485981267234e-05
AC005479.2	0.06636704690625	0.240359370832	1.85665406451511	1.5876592811807e-08	1.71514984178988e-07
AC006273.1	0.04174857153125	0.225946256744	2.43618091574709	1.7331852861767e-10	4.1728549405297e-09
AC007272.1	0.11231938865625	0.375517036741333	1.74127137418106	1.31505423399272e-07	1.02315106264439e-06
AC055811.3	0.0576475699375	0.170750903290667	1.56656151131358	1.29516783969475e-06	7.11756466949857e-06
AC106799.3	0.00252944771875	0.045029005232	4.15396028097459	0.00039080304911904	0.000959928982548385
AL365356.5	0.1023090160625	0.378823992648	1.88859441682382	0.000525281431655915	0.00123788345741175
AC009303.3	0.00668964803125	0.029283088544	2.13006551338033	0.000257344303970897	0.000665097481207271
AC079949.1	0.35808322828125	1.58887971390667	2.14964305649115	0.00832092598732768	0.0138809128550865
AC114550.1	0.01144951875	0.0478355370346667	2.06279583533356	2.01065825466763e-05	7.31712821986648e-05
LINC00940	0.12584202228125	0.038279630704	-1.71696494330406	2.60402883544018e-05	9.15991791245929e-05
KCNQ1OT1	0.14035482846875	0.526928766645333	1.90852924686186	1.31758817094658e-08	1.46137553173668e-07
LINC01733	0.0018291365625	0.0117259756666667	2.68047327284713	0.00168405542752508	0.00343998595736305
AC106053.1	0.019018784	0.058886593376	1.63051420732694	0.0234862916253164	0.03496818343988
AL355488.1	0.3750613863125	1.42236454232267	1.92309261923544	2.69497974703873e-13	2.39126461374886e-11
AL589743.4	0.0124075878125	0.159767005784	3.68667493126449	1.02078082780701e-07	8.20051495136517e-07
LINC02086	0.2271449269375	2.27469735435467	3.32398961963689	1.89473102719997e-11	6.83227895972519e-10
AC087667.1	0.016958229875	0.0634205318213333	1.90296438827656	0.000865476969267303	0.00191554698046634
LINC00862	0.02611631246875	0.113069285146667	2.11418396684979	6.81993468698624e-09	8.32411502675894e-08
AC020661.2	0.1064479278125	0.332873898096	1.64482788214287	9.49831448019779e-08	7.70896088901562e-07
LINC01978	0.45030053665625	1.36006723470933	1.59471787048126	3.18789896290407e-06	1.5059298150886e-05
AC027088.3	0.02005680925	0.0650775957466667	1.69806884031445	0.00603315678724517	0.0104596792862514
AL035665.1	0.02663294684375	0.0768532206533333	1.52889365294183	0.0139526569513019	0.0220148115773089
AL049612.1	0.09985080834375	0.316213436589333	1.6630526600264	0.016382655699008	0.0253873296811354
AC005481.1	0.0255864953125	0.107140121941333	2.06604438902277	5.2464055088853e-05	0.000167736292727398
AC099508.2	0.03332410340625	0.105318396445333	1.6601194956472	0.0231049254088195	0.034452340625651
AC022973.3	0.1262135676875	0.470228677213333	1.89749552012925	3.59456007438734e-09	4.95396874475337e-08
AC114781.2	0.02440433634375	0.144895826010667	2.56980661157432	1.46683365590282e-09	2.34754999712732e-08
LINC01204	0.00881027365625	0.029704686112	1.75343180716738	0.00881791372430174	0.0146445982504334
AL109615.2	0.00528206146875	0.0337735739573333	2.67672185928483	1.36554181968406e-07	1.05309411621533e-06
AC126763.1	0.0043151013125	0.0486110279226667	3.49381730413476	5.56890444176082e-06	2.41237731083846e-05
AC008937.1	0.017826355375	0.0617331701173333	1.79203410648162	1.51857755300788e-06	8.08538818024742e-06
AC023983.2	0.01977201646875	0.0750912375226667	1.92518455466598	9.3173608853602e-05	0.00027485692533317
PSG8-AS1	0.011809357625	0.0385009627146667	1.70496402991388	0.00294997364254053	0.00560402738877618
AP005899.1	0.31475859915625	0.986409129973333	1.64794036036399	8.49308847276625e-11	2.32881665518872e-09
AL359878.1	0.05423596078125	0.16319166628	1.58924574199173	3.79472405201618e-10	7.72343707184839e-09
ARHGEF26-AS1	0.2629995305625	0.0692016665493333	-1.92618153730016	0.000626176724004023	0.00144292897270492
AC105398.1	0.164418298875	0.0315534388826667	-2.3815017197455	1.11860333736525e-06	6.27387113293564e-06
LINC01180	0.012432896	0.0478142496613333	1.94327825289968	3.28468861729436e-05	0.000111758664415224
EDNRB-AS1	0.0104090559375	0.0483531350986667	2.21577020602386	0.000460158036993765	0.001106200309936
AL133371.3	0.0210717889375	0.0680048800746667	1.69032547858238	0.00103852579257297	0.00226178659237417
AC068491.3	0.08712123890625	0.799367597997333	3.19776271981888	3.17430585109611e-14	4.10942513214852e-12
LINC00896	0.116406559375	0.329868451050667	1.50271844896698	4.04588953713372e-06	1.83622929165201e-05
LINC00563	0.01073775496875	0.03652752112	1.76629146223535	0.000220118413467282	0.000578076192600973
LINC01484	0.0290267745625	0.1122060592	1.9506944099289	5.99687825465802e-06	2.5584736670467e-05
AC104564.4	0.02306936875	0.102577261186667	2.15266052394786	0.00017986158478141	0.000485595533339759
C2orf48	0.083014218	0.583461186114667	2.81320633018249	1.01233867722329e-12	6.83285344789087e-11
AF230666.2	0.0150578770625	0.0683927337786667	2.18332467186437	8.99668246546972e-08	7.3853223939516e-07
AP002954.1	0.18537390315625	0.543359834013333	1.55146976690152	5.16323570609576e-05	0.000165412058300358
AL133284.1	0.0064811024375	0.0317401357493333	2.29199715648366	6.46626507085491e-05	0.000199469122127114
AL158832.1	0.0210493714375	0.0811016105013333	1.94595341038466	0.00087737255065514	0.00193861528610063
AC024560.1	0.02839645153125	0.176366298584	2.63479234158559	0.000426746062500996	0.00103565262924719
AC073323.1	0.00338891528125	0.211985282568	5.9669967248735	2.52947815426869e-11	8.83862344436276e-10
AC008808.2	2.66664090778125	0.808019671666667	-1.72256124168866	8.63330137168342e-06	3.51610009964848e-05
AC005840.2	0.23038317975	0.713568073186667	1.63101567730913	3.21427326601792e-10	6.86030161668744e-09
LINC01979	0.0818926941875	0.459445172472	2.48808605192507	2.4958133732622e-12	1.32278108782897e-10
LGALS8-AS1	0.0328983020625	0.103811946341333	1.65788744286273	2.91210413819169e-08	2.89998567204285e-07
AC004817.3	0.01547656128125	0.0880078508586667	2.50754727064888	4.11686419526525e-10	8.2306016582303e-09
LINC02557	0.16899484559375	0.030652142536	-2.46291941979656	0.000290792329739219	0.000739577142657202
AC107953.2	0.006246784375	0.03174783936	2.34547277348576	1.71184500286401e-05	6.37963189599674e-05
AC090912.2	0.0623441204375	0.278133033344	2.15744968747847	3.84850710357429e-08	3.67676915844093e-07
AC124276.1	0.0120892570625	0.0505888447733333	2.06509370729581	7.48496405275074e-05	0.000226817962872497
FOXD2-AS1	0.44050364775	2.89724056386667	2.71745360846353	3.30123097166085e-18	1.30349104916029e-14
LINC00898	0.00176608478125	0.0259995342986667	3.87985927543778	8.14292423663982e-05	0.000243486076095209
ADAMTS9-AS1	0.6042265398125	0.106049931525333	-2.51034586449104	0.000457452357886495	0.00110113801023033
CERNA3	0.0265444321875	0.076218565368	1.52173317205366	0.000892894945240053	0.00197070748534396
AC024267.4	0.0530648275625	0.151773357373333	1.51609072358628	3.92316345361848e-07	2.6144490964747e-06
TMEM132D-AS1	0.00638256434375	0.939318676144	7.20133470709014	0.000219784892455522	0.000577584457810735
LINC02521	0.00687658859375	0.0301800504186667	2.13383027497825	0.000572170412661672	0.00133365695064617
CLEC12A-AS1	0.0124736858125	0.0357537846453333	1.51920813772091	0.000118065805066158	0.000335745647319931
AL354794.1	0.0164045679375	0.05057647996	1.62436903454445	0.00120011278926818	0.00256767561551092
AL451164.1	0.1690989629375	0.037667401848	-2.16647938161527	8.64512803423935e-06	3.5191018601231e-05
LINC01342	0.12042988875	0.437265521109333	1.86031610463106	3.87152068818248e-10	7.80036093012091e-09
LINC01060	0.0110484614375	0.0582155333893333	2.39755867240794	5.73832167425692e-05	0.000180396203270728
LINC01967	0.0105598074375	0.213185982170667	4.33545714635569	2.3474098210509e-06	1.15570419930417e-05
AF001548.1	5.163657797125	1.28229523124267	-2.00966493303734	3.51314163093771e-05	0.000118409216643257
LINC01634	0.0986433359375	0.0274704766773333	-1.84433964509704	7.7744082058278e-08	6.5209537903367e-07
LINC01012	0.07826812521875	0.296310193509333	1.92061146492744	3.27791334341698e-09	4.59783409228335e-08
AC024361.3	0.095157739625	0.388590490288	2.02985768772199	4.63757079009454e-09	6.09365998824902e-08
LINC02156	0.04668737571875	0.185688573738667	1.99178063984383	2.31282002297617e-06	1.14136585860656e-05
AL096828.3	0.11488340578125	0.566412539056	2.30168277929731	1.62849504354967e-11	5.92637113313905e-10
LINC02106	1.3479809946875	0.271948591146667	-2.30939429904023	5.92360759749892e-07	3.70377903384394e-06
AC104809.2	0.025521958625	0.335424682474667	3.71617789976334	0.000164554537487997	0.000450428832770438
AC147651.1	0.03657900290625	0.116772463328	1.67461245068505	0.00564046459596751	0.00984587730202375
AC087473.1	0.00328091325	0.0136061904986667	2.05209383991731	0.00564827234436754	0.00985732744828077
AC105460.1	0.047867420625	11.838287109664	7.95020056878557	0.000215397950530655	0.000567453181781958
AC079466.1	0.00318532978125	0.42350916536	7.05480663743899	1.75777781322131e-07	1.3126412769258e-06
AP006216.1	0.01384856246875	0.0420592862933333	1.60268814205078	0.00224310489151739	0.00440751413991362
AL161431.1	0.1530097399375	3.42379156637067	4.48389947933119	5.826868716194e-10	1.09559005361391e-08
UBE2Q1-AS1	0.0980413194375	0.391112090042667	1.99612032809668	2.00131717452452e-10	4.68973345021369e-09
AC104461.1	0.04036100459375	0.144149073573333	1.83652757587435	8.52581173782266e-05	0.000254165101146038
AC108727.1	0.1862475135625	0.551542172666667	1.56625003761287	1.70618394169348e-07	1.27834293999558e-06
AL008636.1	0.01304293125	0.045888816312	1.81487445809271	0.000461315287432694	0.00110864480366889
AC013391.2	0.01392533759375	0.0762010317226667	2.45209822776691	4.82917945833798e-07	3.10049025873943e-06
AC023302.1	0.06755492984375	0.249020585101333	1.88213204687311	6.27333198408827e-08	5.45000029464742e-07
LINC01819	0.34921002459375	2.62475530150667	2.91001605129659	0.0014075478392831	0.00294447822167381
LINC01120	0.0173816086875	0.0693114739333333	1.99553258681379	0.000785873646673766	0.00175858435471316
AC007639.1	0.09974300603125	0.391906519453333	1.97422198432251	1.35035412151647e-09	2.19418652214312e-08
AL355482.1	0.0086974220625	0.048525855488	2.48009389615599	0.00123770044941485	0.00263951402890334
PDZRN3-AS1	0.07361776184375	0.0193624186426667	-1.92679471191718	0.000468398649926836	0.00112225246919667
LINC01929	0.01295045278125	0.0716018874533333	2.46699507885242	1.17238515157654e-09	1.96985649829786e-08
MEF2C-AS1	0.28145047184375	0.0816184490533333	-1.78591386554871	6.66661305389658e-10	1.2271851581963e-08
RBMS3-AS3	0.61587356346875	0.153403780989333	-2.00530015962119	1.71138046328848e-08	1.82385580547762e-07
AC127526.1	0.0811101704375	0.345902695885333	2.09241152676506	2.9322759292536e-08	2.91639584550575e-07
C7orf71	0.016000869	0.0499621668453333	1.64268578822766	0.00148473375655863	0.00308145662957779
AC009041.4	0.10787097225	0.453100367632	2.07052396919977	1.26439175291906e-13	1.21767093570754e-11
AC104534.1	1.6231402553125	6.61740493066933	2.02747789496769	3.36191946674409e-06	1.57188147003423e-05
AC093458.1	0.06706304075	0.206317288464	1.62127491374344	0.000275946821579979	0.000705912552645641
PURPL	0.0261750696875	0.586751257653333	4.4864837458009	9.74928900189256e-07	5.60051941467299e-06
AC093001.1	0.11782777821875	3.87174398323733	5.03823195476317	1.98668790280533e-05	7.24324763086505e-05
AL031716.1	0.2252968255	0.655516358621333	1.5408047981048	4.82542488308509e-10	9.43227235191162e-09
AL354732.1	0.0270264019375	0.133905643282667	2.30877540071635	1.1439926871247e-13	1.1582192628492e-11
AC008742.1	0.03947649853125	0.111672680258667	1.50021034923942	5.67922905537171e-07	3.57646505983017e-06
AC009065.1	0.004193281875	0.0300303830746667	2.84027116096236	7.93096498110902e-08	6.61360406080443e-07
AC087257.1	0.05400462059375	0.154053225517333	1.51227413583613	4.75494439213704e-05	0.000153892606002894
AC114763.2	0.0386017479375	0.167029384661333	2.11336385009945	1.61316410067968e-09	2.52260532734009e-08
AC099850.3	2.33192893134375	9.200612935416	1.98020615409259	1.11650282725654e-15	4.00773764856586e-13
AC096708.3	0.031366304625	0.104207284869333	1.7321686610121	3.94747451528943e-05	0.000130956610832639
AC108749.1	0.0083003678125	0.0513420479146667	2.62889366996605	3.81784236217126e-05	0.000127276648031413
AC091173.1	0.0041164784375	0.0215357963066667	2.38725409534686	0.014471042581786	0.022759972768047
AC087741.1	0.26441851071875	0.767236840882667	1.53684881999545	3.62702893132295e-10	7.45902277881702e-09
AC107959.2	0.01061521871875	0.0430252390853333	2.01904911192912	4.36521779453326e-09	5.82699419754038e-08
C10orf91	0.1419153459375	0.593367127752	2.06389440156922	3.10368160837065e-07	2.15186774901695e-06
AC004817.2	0.01451597959375	0.0664460712773333	2.19454196671395	0.00455349876070543	0.00816878230651767
AC114488.1	0.45398046659375	1.90176734613067	2.0666386348541	6.1463013881267e-11	1.7523188133496e-09
AL354809.1	0.03007450178125	0.0888630278	1.5630424609525	1.7989704780586e-05	6.63853732020036e-05
AC104964.3	0.14600105809375	0.455390545344	1.64112551447374	3.70325257406416e-05	0.000123970265270813
AC008736.2	0.0202838426875	0.0870038181706667	2.10074772450012	8.66995024054678e-05	0.000258072359779864
AC084864.1	0.0262038889375	0.129583904277333	2.30603368687452	2.50226144942828e-05	8.85320728769495e-05
AP005233.2	0.35507725503125	2.32976528149867	2.71397975940042	9.20925115682611e-10	1.60965279950341e-08
SNHG4	0.50279965353125	1.68207198908267	1.74218389043539	1.25746621317887e-13	1.21767093570754e-11
AL121757.1	0.02763477384375	0.099467034384	1.84773365729849	0.0275748799760805	0.0402437307653128
LINC00189	0.0636961823125	0.185811673208	1.54456232772601	5.78021860461825e-05	0.000181568760225419
AC112484.3	0.1992486659375	0.993175250397333	2.31747824574005	3.84784277980997e-07	2.57076264231466e-06
AC093484.1	0.02878384803125	0.09235502344	1.6819309606429	5.14672557378019e-05	0.000165035769708181
AP003555.2	0.23066539925	1.58421625660533	2.77989577160243	7.52795208190673e-13	5.26090598148827e-11
CSE1L-AS1	0.0471090690625	0.188790195965333	2.00270711843208	1.43009530052948e-05	5.4452567928068e-05
AL049646.2	0.014588167	0.113743187197333	2.96290961028141	1.77394398280254e-06	9.15012124898214e-06
LINC01838	0.0067489879375	0.029564236632	2.13110994594026	0.000130132621508884	0.000364935125019764
AC009227.1	0.00843375759375	0.0251210368426667	1.57464855024161	0.000171764341744647	0.000466927024701369
CECR3	0.00739280228125	0.054542152768	2.88317840983729	0.000451300029597676	0.00108954947530812
AL133260.2	0.02902122975	0.15630055276	2.4291423216747	1.65468209311725e-08	1.77541093605257e-07
AC009652.2	0.03282045109375	0.148841494530667	2.18110980896064	5.98211350251778e-08	5.22574671785209e-07
LINC02163	0.0091215653125	0.943622149330667	6.69278405234162	4.39236974653767e-14	5.35540909924448e-12
AL035530.1	0.0010327644375	0.0756802588986667	6.19533389051836	3.80218359482523e-07	2.54456303799448e-06
IGF2BP2-AS1	0.0466342500625	0.242223967949333	2.37687980375562	1.43839792214515e-10	3.60604075910484e-09
AC005391.1	0.1239526064375	0.724150684973333	2.54650132360612	3.46744171180988e-10	7.20589136793753e-09
AL022326.1	0.01771189175	0.0587473919493333	1.72980649570936	7.12938999802911e-08	6.06696539063302e-07
AC011466.2	0.02947287890625	0.123817196165333	2.07075180031536	3.6062355281204e-07	2.44240497131791e-06
DNAH17-AS1	0.01483540421875	0.082233630808	2.47068429234786	1.08047919981003e-11	4.42100737870456e-10
AC092894.1	0.062608475125	0.181253695152	1.53358053824601	0.00647842173123982	0.0111217600894784
AC012055.1	0.2171799713125	0.0295756172106667	-2.87641088015779	0.000144960416834153	0.00040251491270721
GPC6-AS2	0.01732742296875	0.050090802664	1.53148862500771	0.00300689780846826	0.00569162799460063
AC023825.2	0.09430354653125	0.327312622957333	1.79528530828392	2.45599866808184e-09	3.59833422668688e-08
AP000786.1	0.23048998134375	0.808041110685333	1.80972465208403	5.69554346917099e-07	3.58388101801142e-06
PSORS1C3	0.5800914869375	2.92933484889333	2.33622076295718	3.3291254967061e-07	2.29207533108004e-06
SMIM25	0.51512582978125	2.29279825606667	2.15411262981993	2.99258126992882e-13	2.49903150388304e-11
AP000915.1	0.170554076625	0.0497735855093333	-1.77677701659984	0.00134491915142078	0.00283071069796639
LINC00485	0.00316023434375	0.0150752137226667	2.25407500652056	0.0104090663946962	0.0169590256486313
AC074366.1	0.01704783928125	0.094126808736	2.46501678553681	2.37322497398424e-10	5.49599930192186e-09
AC011377.1	0.01914249446875	0.117017092984	2.61186853777737	7.1740839449675e-06	2.98806650387175e-05
AC010904.2	0.02786037584375	0.079888213696	1.51976795050174	0.000134022806017343	0.000374789002869542
AC090578.2	0.02041214890625	0.129705732125333	2.66774226204453	0.00216107212298305	0.00427290599779598
AC090589.2	0.08751260775	0.258885998498667	1.56475415817513	2.60821129837877e-05	9.17054524634779e-05
AC073365.1	0.0022430628125	0.518714942154667	7.85332809770591	1.67270515528153e-06	8.72480357414679e-06
AC005920.3	0.0047895899375	0.0275499100026667	2.52407355645407	2.48253171103384e-06	1.21691824469486e-05
AC134312.5	0.0252997691875	0.285857758112	3.49810131697435	4.73394270746533e-14	5.63937774561381e-12
AL353803.4	0.01750488178125	0.0565409249013333	1.69153816449519	1.2810820786532e-07	1.00028470635562e-06
LINC02411	0.019325516625	0.0709613744026667	1.87652697055913	0.0123964115734061	0.0198488366170292
AL109811.1	0.0451331300625	0.129307514205333	1.51854737362968	2.09043603615657e-09	3.1504147667039e-08
AC079684.1	0.15764540621875	0.682363600301333	2.11385755967568	2.95712681078496e-13	2.49903150388304e-11
AP001150.1	0.00667984334375	0.0214357148026667	1.68213035255577	0.011523403573171	0.0185790767695654
AC091179.1	0.089265039125	1.123855975656	3.65421810212592	0.0153141955629789	0.0239288093313899
AC092666.1	0.02941753209375	0.20608698948	2.80850530298816	0.00132379073391428	0.00279294026869385
AC100849.2	0.0112739565625	0.0661904627466667	2.5536294428885	0.00155396159038677	0.00320827050438806
AL390066.1	0.19610761934375	0.562536345749333	1.52030072311439	1.35251051498227e-10	3.43433297003697e-09
PKP4-AS1	0.0384247125	0.1153726896	1.58619538683002	7.02912007063496e-09	8.51576752391568e-08
AC016575.1	0.0583160713125	0.171715475296	1.55805462804993	9.02196405346592e-05	0.000267040667654499
AC003965.2	0.34233949934375	2.25248060089867	2.71801501501692	5.32520487231467e-11	1.56914712226377e-09
AL078604.2	0.02501477646875	0.133810126933333	2.4193348396205	3.44835320196817e-10	7.18513066911415e-09
AC009292.1	0.00927141815625	0.0304284578346667	1.71455928200246	0.00152230213273299	0.00315031969135022
SHANK2-AS3	0.01723882203125	0.049058077696	1.50882950898737	0.000529552961472313	0.00124720540911031
AL136987.1	0.0136438129375	0.0518862426266667	1.92710518579921	0.000186212960175167	0.000499706278781684
AC022784.1	0.25335862440625	3.49751841262933	3.78707880785866	2.151959361462e-08	2.21970174275333e-07
LINC00244	0.0293296024375	0.107893745021333	1.87918180853912	0.000898685689813562	0.00198238013755802
LINC01460	0.0092095173125	0.067280456176	2.86899003826178	5.9592925248246e-05	0.000185863084788862
AC010336.1	0.01743753515625	0.0673791072106667	1.9501051869327	2.38662174347214e-12	1.28211917742854e-10
MYOSLID	0.07835237228125	0.523122489976	2.7390999343331	5.30412229056286e-09	6.82788690376666e-08
LINC02254	0.0209340814375	0.261984974253333	3.64555854972881	9.41182264914167e-05	0.000276919386960774
AP000851.1	0.04716712553125	0.175478347997333	1.89543944195706	3.67168137314853e-05	0.000123069897299465
LINC01675	0.02300117734375	0.081440118672	1.82403195447318	2.14485702382032e-06	1.07337996939855e-05
PRKCA-AS1	0.0475144529375	0.146142304738667	1.6209355406483	5.00042094806153e-07	3.2052211223086e-06
SHANK2-AS1	0.034124989	0.133723165189333	1.97034892255339	2.73467841669549e-07	1.92475538829272e-06
AC104088.1	0.21138316065625	0.718446602989333	1.76502048305557	4.83686596190739e-05	0.000156287768008112
LINC01694	0.0476050768125	0.365573214914667	2.94097302770815	0.00012970747259774	0.000363872333737234
AC010542.1	0.0460573545625	0.168348986549333	1.86995158299855	6.39519931751063e-07	3.94862306570613e-06
CASK-AS1	0.033287754125	0.180071082293333	2.43550307431816	8.81293431240315e-10	1.55695172852456e-08
AC116903.2	0.04072148771875	0.117539972565333	1.52928929179725	2.80493131963618e-05	9.75215637647455e-05
AC103740.1	0.6745751936875	0.166328073864	-2.0199475707449	0.00288205688276138	0.00548821861918586
LINC01447	0.00994346815625	0.0349758625786667	1.81453859923232	7.11917850726573e-05	0.000217317946161103
AC007922.2	0.06909303090625	0.215816407813333	1.64319244726235	2.0004645753309e-05	7.28674757905356e-05
AL121990.1	0.02384751415625	0.0834687548746667	1.8073973611875	0.000127817200688246	0.00035984756999468
AL391832.2	0.24361064515625	0.892417364986667	1.87314140967781	8.14706726533933e-11	2.25745228752227e-09
AC010343.3	0.01348598828125	0.273658614045333	4.34284411521176	7.10151150362144e-05	0.000216862476195277
AL391845.2	0.0113211620625	0.168145230109333	3.89261389698119	2.60112291861733e-16	1.71175564069342e-13
GPR1-AS	0.01021730059375	0.078968535992	2.95026385706667	0.001844201291285	0.00371996362637999
AP001178.3	0.02139255834375	0.0758473010586667	1.82598881945759	7.86647267269669e-08	6.56675842455452e-07
AC009630.2	0.00731524515625	0.0341777163893333	2.22407788603246	1.44328536160778e-06	7.77994846458474e-06
AC140912.1	0.0188569125	0.0625653433653333	1.73027025216119	0.000241245909568136	0.000626890078269026
AP001011.1	0.02211785159375	0.198399997221333	3.16512884347653	5.29114799201186e-08	4.75902001058288e-07
AC005291.1	0.02603462634375	0.106393567445333	2.03090732211332	3.18844453694839e-06	1.5059298150886e-05
AC016642.1	0.02261311978125	0.075915312096	1.74723086132507	0.0335102544513903	0.0477586138607885
MRGPRF-AS1	0.26547976609375	0.0632359914	-2.06978408656835	7.31621231704584e-07	4.3969656520328e-06
AL358234.1	0.0329955399375	0.132503228336	2.00568457897072	0.00282931051072853	0.00540470853972501
LINC01514	0.00821313628125	0.0301635534853333	1.87680125641101	0.00405852316648903	0.00739675916126561
AC130371.1	0.017981162125	0.06719984604	1.90197166223684	1.59107678001698e-06	8.39888591697466e-06
AL133215.1	0.17138894128125	0.648794948754667	1.9204885635392	6.38284875181361e-09	7.92522876290762e-08
AC078906.1	0.0213705898125	0.068309922984	1.67646843976544	0.00462044602707718	0.0082705706266542
AC090246.1	0.07142348784375	0.2435509374	1.76975304365976	4.46790198394916e-07	2.91532974878443e-06
AL163953.1	0.092941303375	0.432177343312	2.21723165965763	8.49525876217748e-05	0.000253445630694808
AC011465.1	0.33437284471875	1.22689310190667	1.87547996145122	1.00255912736243e-10	2.67473291512875e-09
LINC02043	0.02906415628125	0.0891791458373333	1.61746535308609	8.18165800957695e-07	4.83250211680099e-06
AC064874.1	0.026503073875	0.0775283640693333	1.54856452705767	9.01519670781014e-05	0.000267040541641323
AC087521.1	0.51981274596875	0.115569330389333	-2.16923342112489	0.000665152612771417	0.00152473445081448
AC005021.1	0.070274562	0.349364033568	2.3136566310366	3.15676964668465e-08	3.11612623748359e-07
AC096741.1	0.05834282225	0.166896451322667	1.51632619803272	9.37650457049578e-05	0.000276188946636349
AC015660.2	0.0699701788125	0.289945052570667	2.05096743763904	0.00030242150350342	0.000766684627019746
CARMN	3.45854599140625	1.081520853904	-1.67710415772832	0.00273815267347988	0.00524962167090814
AC091170.1	0.0071347581875	0.021012389888	1.55830381970932	0.00443707810561419	0.0079798692325291
LINC02065	0.02287951725	0.135932205701333	2.57075878956105	3.53854401887127e-06	1.63605867195705e-05
AC245884.1	0.05021220825	0.153954590656	1.616394807802	0.000120523518184593	0.000341382432964035
AC006007.1	0.4199156596875	0.0611278474906667	-2.78019791967318	1.29905115333248e-11	5.07851829597356e-10
AC004906.1	0.05344582340625	0.169483029397333	1.66499170509389	1.8766964029313e-05	6.89635714004117e-05
AC011483.1	0.0477949453125	0.157699924525333	1.72225201450375	0.00127724987871384	0.00271068054076947
AL354719.2	0.077712899375	0.225275764981333	1.53546612467692	0.0291046392618779	0.0421337005043171
AL357033.2	0.03005813578125	0.277320829021333	3.20572853786727	2.66723737248946e-06	1.29120105208994e-05
LINC01543	0.0091874535625	0.0271461000666667	1.56300799078373	0.0186332390556594	0.0284616419385962
AC027288.1	0.02071571265625	0.067788291976	1.71031066809081	1.44042130677653e-05	5.48193111306711e-05
AC010327.3	0.00927733571875	0.0352807683706667	1.92709952701773	0.000466651536155565	0.00111874534942942
AP003351.1	0.008919778125	0.103575246824	3.53752762381904	4.32482198008006e-07	2.84135766861e-06
AC068020.1	0.01321945978125	0.0497950135253333	1.91333805627259	0.00261294221514025	0.00503523784113288
AC097381.2	0.01408238703125	0.0457031110213333	1.69840047487034	0.000190846897607257	0.000511060681724147
LINC00114	0.040196318625	0.277339696952	2.78651884745586	0.0260748423363682	0.03831652957393
LINC02570	0.029850924	0.111442282250667	1.90044921440867	0.00405622478178157	0.00739427680095315
AC018904.2	0.0084562151875	0.0279787127733333	1.72624559450659	0.00119152710353642	0.00255276438866715
AC027808.2	0.0616598264375	0.195063392045333	1.66154031614637	7.89377016530263e-06	3.24672411434348e-05
LINC02071	0.0099569681875	0.042759242344	2.10245786415461	0.000355782909039552	0.000884361861090759
LINC00954	0.09604295903125	0.360222854213333	1.9071379574175	0.000181083498436719	0.000488560432919293
Z94057.1	0.04836707934375	0.0150996957813333	-1.67950593959147	0.00152638103827917	0.00315793320914084
HOXA10-AS	0.0281314108125	0.657132988688	4.54593155669986	1.49377664092658e-12	8.87206263561792e-11
AC005041.3	0.2471923168125	0.928105112333333	1.9086543043554	3.48656236062555e-12	1.75371865999108e-10
AC139720.1	0.097876684375	0.499006091112	2.35002029061807	1.93518584799076e-06	9.84041380655701e-06
LINC00184	0.01198512725	0.0669124075546667	2.48102852770093	3.27279968728885e-07	2.25920446945105e-06
AC073911.1	0.00679784896875	0.022839869216	1.74840417540625	4.98519500869829e-05	0.00016081734061965
AC073333.1	0.1694462074375	0.632680277357333	1.90064927655833	1.62206505672423e-14	2.63026005437669e-12
AC011676.2	0.0173759160625	0.157636922285333	3.18144454339559	1.04950236574389e-12	6.96463880863824e-11
AC007285.2	0.08911549334375	0.263122358021333	1.56198566117255	1.57413479162208e-08	1.70754703975818e-07
AL021026.1	0.43669328371875	0.085643017648	-2.35021280747655	4.38177045647107e-06	1.96942750681571e-05
AC246787.2	0.74741451853125	0.241219219269333	-1.63156372903953	0.0232631690055944	0.0346686630755197
AL139002.1	0.00294189034375	0.381423070610667	7.01850482590015	8.79779166617858e-05	0.000261483480571367
LINC01553	0.0020776918125	0.0162819148586667	2.97021680200794	5.6848903195705e-05	0.000179144368929163
AC122108.2	0.04653156503125	0.276917382618667	2.57317400092066	1.89006217131486e-06	9.66072554490191e-06
AC084346.2	0.01153664603125	0.0820264292986667	2.82986496745648	3.76896253172693e-09	5.12280501085156e-08
AC242988.1	0.009361608125	0.043179382936	2.20551434586528	0.000864020946161938	0.00191286050233833
LINC02345	0.03013281565625	0.17917550768	2.57196605031789	3.88412405110495e-11	1.23184448319581e-09
AC020656.2	0.14224784740625	1.55484225753067	3.45028949697321	6.1463013881267e-11	1.7523188133496e-09
AL136172.1	0.01836056940625	0.0698261878533333	1.92715741027278	6.97379859012163e-09	8.48568373901241e-08
AC103957.1	0.0159796890625	0.070265645376	2.13658015598833	1.98392906927155e-06	1.00685071609986e-05
AC020611.2	0.02736113865625	0.087129351008	1.67103052672055	0.000174561993395525	0.000473066596377646
AC092611.1	0.025298752375	0.0818576726053333	1.69405140915651	6.70310258493765e-09	8.20124100133679e-08
AC087627.1	0.0084457685625	0.0571875326986667	2.75940004424276	5.50970572969011e-09	7.04047672287424e-08
AC002550.1	0.0252268450625	0.073894740216	1.55051188759404	1.17154959005562e-08	1.31978988768463e-07
DGCR9	0.035394298125	0.149077830344	2.07447685563202	3.10089913038363e-05	0.000106145645568442
AC114316.2	0.007917707375	0.050206453248	2.66471815788556	0.0015143363835624	0.00313525737645597
AC004943.3	0.018720511125	0.0719592371093333	1.94256006636617	2.20361349339047e-06	1.09791392790565e-05
FLJ33534	0.015194806625	0.0486341220533333	1.678390559723	8.21175351313191e-06	3.3634967579462e-05
DCUN1D2-AS	0.17619200371875	0.50656701	1.52360467448927	2.33001074473924e-08	2.38343197554479e-07
LINC01397	0.04673645909375	0.154713899757333	1.72698247665999	1.07470872324574e-07	8.62015441567059e-07
MIR181A1HG	0.01043976440625	0.036441324848	1.80348625517405	3.91124465713247e-06	1.7843500321996e-05
LINC00163	0.12497129946875	0.0412870851546667	-1.5978343341891	0.0014806083057712	0.00307451059444522
PRR7-AS1	0.156991214125	0.662177669354667	2.07653453727081	8.306187206273e-14	8.74586138239172e-12
AC004593.1	0.10060322915625	0.304716107653333	1.59878915118072	7.28056143508788e-06	3.02284929825915e-05
AL137060.1	0.03471269278125	0.11442371868	1.72085094732456	7.41960231478542e-12	3.29171907190227e-10
LINC00677	0.0265211435	0.114640860781333	2.11190646130885	1.79706597558283e-07	1.34007837669288e-06
AC008750.2	0.0263164555	0.0906929423546667	1.78502509681966	1.22490973720023e-05	4.75804830037886e-05
MIR663AHG	0.01005143540625	0.0818947745146667	3.02636985854908	4.32996371318922e-07	2.84237102602288e-06
LINC00518	0.00936812884375	0.0513667248746667	2.45500126779044	0.00147738885272889	0.00306943956064195
AC087491.1	0.30971401603125	1.25288478618933	2.01624517381099	8.87143784819827e-05	0.00026357315533191
AC233280.1	0.057661923875	0.167673531637333	1.53996409014463	1.98272320393745e-07	1.44977455013834e-06
AC092198.1	0.01091434803125	0.195104105986667	4.15994628133262	6.0498133332302e-07	3.76480503487146e-06
SMCR2	0.009826888125	0.0566443722453333	2.52712609134995	1.2103724168462e-05	4.71782377879291e-05
AC011747.1	0.00925574503125	0.146484161656	3.98425175101755	4.74400809890956e-05	0.000153601607040134
AC099066.2	0.02728075690625	0.159590649514667	2.54842054821745	1.13134057440955e-10	2.92547129604793e-09
AL133480.1	0.02772653	0.0863610783066667	1.63911418389915	0.00052094259808604	0.00122912569378113
LINC02392	0.009391909375	0.0442777678266667	2.23709210074101	0.0108970165727999	0.0176629186936373
AC008440.3	0.124583316125	0.935924563597333	2.9092813725992	5.50213576595255e-09	7.04047672287424e-08
ZNF252P-AS1	0.06220927546875	0.230047436645333	1.88672977211822	6.94852460192406e-13	4.98840898012676e-11
BX470102.1	0.79308710921875	2.87401964725867	1.8575186852663	4.65992009585884e-10	9.13136203399436e-09
AL353807.2	0.07398052	0.299928067938667	2.01939919301274	1.66421943798507e-08	1.7832212892494e-07
LINC00824	0.01155636321875	0.037371057672	1.69323394139537	0.0076859261839134	0.0129442864308731
AL162431.1	0.0331024618125	0.114997070898667	1.79658669601624	1.35232697409283e-06	7.37522521713472e-06
AC011997.1	0.05225171203125	0.212350530938667	2.02289750275954	1.84779740868291e-06	9.4753611275123e-06
AC008456.1	0.03163475	0.111261716821333	1.81437517252663	0.000102463952036078	0.000298032349623907
Z99758.1	0.0151072116875	0.0751258002533333	2.31407104445876	0.000205247577873101	0.00054445418960829
GAS8-AS1	0.11714906078125	0.393893372149333	1.74945975390045	4.751229428853e-08	4.36089624972817e-07
TSPEAR-AS1	0.1692172998125	0.79131116672	2.22536804728229	4.12642118936522e-07	2.72461104786097e-06
LINC00309	0.00306023953125	0.012904493112	2.07615698837644	0.00892707610760031	0.0148009909766365
LINC01509	0.0132013303125	0.0634169899066667	2.26418608254516	0.000644517846230239	0.00148224192367591
ZFPM2-AS1	0.1134798665	0.68970739648	2.60354807993249	2.98547583943151e-05	0.000102728987816953
TEX41	0.01726740915625	0.082781198416	2.26125150082797	5.88556607307778e-09	7.4378833677078e-08
MELTF-AS1	0.63935527065625	1.87621761829067	1.5531374508279	6.32951650862656e-12	2.87265470509333e-10
AC131009.3	0.43376203321875	2.03611980037867	2.23084676269374	4.46417487531732e-17	4.40669862379761e-14
AC113143.1	0.3017726444375	1.104953529544	1.87245175900787	4.13397261228876e-08	3.88642639514814e-07
EIF1AX-AS1	0.11194534446875	0.340750157133333	1.60591979101076	1.41207943280625e-07	1.0868607486229e-06
AC009148.1	0.0414080511875	0.126767405594667	1.61420063677334	7.47020998508707e-10	1.35614363798236e-08
AC079949.2	0.17079440975	0.914064376088	2.42003502049525	0.00124237360778311	0.00264662109000896
AC009262.1	0.00339765	0.102977760293333	4.92165174285014	6.38226383792469e-07	3.94371968138429e-06
FSIP2-AS1	0.03815125578125	0.193334115658667	2.3412937868911	7.22384262356387e-07	4.34807051816188e-06
