# Supplementary material for: Establishment and Validation of a Ferroptosis-Related Long Non-Coding RNA Signature for Predicting the Prognosis of Stomach Adenocarcinoma
Source: Front Genet. 2022 Feb 15;13:818306. doi: 10.3389/fgene.2022.818306 (PMC8886230; doi:10.3389/fgene.2022.818306)
Supplement: Supplementary file 4 [file Table6.XLSX]

## Sheet: TCGA and GTEx
id	baseMean	log2FoldChange	lfcSE	stat	pvalue	padj
NOX1	322.347	6.64622	0.222088	29.9261	9e-197	2.42e-194
AKR1C2	2969.84	-2.39265	0.174517	-13.7101	8.84e-43	7.17e-42
AKR1C1	3702.22	-2.51186	0.139898	-17.9549	4.4e-72	7.69e-71
PLIN4	2736.97	-2.37327	0.183126	-12.9598	2.07e-38	1.48e-37
IFNG	25.6297	2.36894	0.191873	12.3464	5.1e-35	3.31e-34
HAMP	35.0763	1.23247	0.146023	8.44027	3.17e-17	1.13e-16
RRM2	2935.87	2.59589	0.126297	20.5539	7.11e-94	1.98e-92
HELLS	1021.4	2.3666	0.0806412	29.3472	2.59e-189	5.68e-187
ATP6V1G2	41.6288	-1.4841	0.109401	-13.5657	6.39e-42	5.08e-41
ANGPTL7	72.0147	-2.18439	0.18872	-11.5748	5.53e-31	3.17e-30
HBA1	1933.57	-0.569319	0.17089	-3.33149	0.000863829	0.00150837
DUSP1	14600.9	-1.48792	0.110976	-13.4076	5.46e-41	4.23e-40
TRIB3	1267.67	0.692933	0.134214	5.16289	2.43e-07	5.43e-07
FANCD2	724.683	1.40188	0.0718022	19.5242	6.84e-85	1.6e-83
MYB	930.942	3.44669	0.121926	28.2687	8.38e-176	1.33e-173
TFRC	7966.49	1.56565	0.0830824	18.8445	3.26e-79	6.73e-78
GDF15	3240.81	0.727498	0.134434	5.41156	6.25e-08	1.44e-07
PRKAA2	514.665	-1.18942	0.158446	-7.50674	6.06e-14	1.89e-13
NGB	19.7422	-3.54364	0.315495	-11.232	2.84e-29	1.55e-28
SLC1A5	6699.13	0.977447	0.087063	11.2269	3.01e-29	1.64e-28
PSAT1	1766.34	0.585353	0.110847	5.28075	1.29e-07	2.92e-07
CDKN2A	780.069	3.74445	0.154147	24.2914	2.42e-130	1.41e-128
AURKA	1349.91	2.57796	0.0973342	26.4856	1.42e-154	1.47e-152
MIOX	23.0072	2.3434	0.195097	12.0115	3.09e-33	1.9e-32
NOX4	116.177	1.91951	0.109459	17.5363	7.56e-69	1.21e-67
