# Supplementary material for: Establishment and Validation of a Ferroptosis-Related Long Non-Coding RNA Signature for Predicting the Prognosis of Stomach Adenocarcinoma
Source: Front Genet. 2022 Feb 15;13:818306. doi: 10.3389/fgene.2022.818306 (PMC8886230; doi:10.3389/fgene.2022.818306)
Supplement: Supplementary file 5 [file Table4.XLSX]

## Sheet: cor-240P+1944L
mRNA	lncRNA	cor	pvalue
MAFG	BLACAT1	0.371887	9.60213e-14
SLC1A5	BLACAT1	0.310643	7.8341e-10
SP1	BLACAT1	0.301883	2.42875e-09
ATG16L1	BLACAT1	0.334442	2.98727e-11
SCD	BLACAT1	0.468441	7.50211e-22
SLC2A1	BLACAT1	0.379451	2.74113e-14
ATM	AL590609.3	0.49116	3.63603e-24
TXNIP	AL590609.3	0.342912	8.70885e-12
HMGB1	MIR17HG	0.381745	1.86239e-14
ZNF419	MIR17HG	0.326008	9.82331e-11
EMC2	MIR17HG	0.306885	1.27873e-09
HELLS	MIR17HG	0.322798	1.53083e-10
GABPB1	MIR17HG	0.372785	8.28782e-14
TMBIM4	AP002336.2	0.333537	3.40028e-11
ALOX15	AP002336.2	0.430923	2.17934e-18
NOX1	AP002336.2	0.386907	7.71466e-15
MAFG	LINC01170	0.371048	1.10118e-13
SLC1A5	LINC01170	0.462293	2.96743e-21
TLR4	LINC01170	0.309132	9.54722e-10
SLC2A12	LINC01170	0.808367	7.44885e-88
KLHL24	AL121832.3	0.305153	1.59891e-09
NFS1	AL121832.3	0.30647	1.3492e-09
HNF4A	AL121832.3	0.390665	4.02173e-15
BID	AL391056.1	0.349943	3.04168e-12
STAT3	ELFN1-AS1	-0.303651	1.93869e-09
RPL8	ELFN1-AS1	0.347153	4.63195e-12
IL6	AC007249.1	0.443674	1.61835e-19
ALOX12B	AC129492.1	0.488983	6.1668e-24
SOCS1	AC129492.1	0.34573	5.73109e-12
SLC2A6	AC129492.1	0.353186	1.85583e-12
ENPP2	AC129492.1	0.340037	1.32895e-11
NNMT	AC113346.1	0.324116	1.27677e-10
IL6	AC113346.1	0.394155	2.18002e-15
STMN1	VPS9D1-AS1	0.343247	8.28809e-12
SLC7A5	VPS9D1-AS1	0.334324	3.03827e-11
SLC3A2	VPS9D1-AS1	0.369393	1.44125e-13
HSF1	VPS9D1-AS1	0.370858	1.13583e-13
LONP1	VPS9D1-AS1	0.305193	1.59075e-09
OTUB1	VPS9D1-AS1	0.344833	6.55036e-12
TXNIP	VPS9D1-AS1	-0.332001	4.23196e-11
RPL8	VPS9D1-AS1	0.339366	1.46577e-11
TF	AC245884.9	0.412666	7.48483e-17
TFR2	AC245884.9	0.38784	6.56845e-15
ZNF419	AC245884.9	0.317505	3.14475e-10
KRAS	LINC00941	0.302116	2.35782e-09
AKR1C2	LINC00941	0.431806	1.82652e-18
MAFG	LINC01558	0.401787	5.56889e-16
MYB	LINC01558	0.303974	1.86016e-09
DPP4	LINC01558	0.323001	1.48864e-10
GABPB1	LINC02100	0.309198	9.46541e-10
BRD4	AC011447.3	0.382323	1.68848e-14
AURKA	AL445250.1	0.330968	4.8993e-11
TLR4	AL355802.2	-0.302057	2.3755e-09
BECN1	AL355802.2	-0.307608	1.16433e-09
HMGB1	AL117382.1	0.399371	8.6117e-16
DPP4	AL117382.1	0.353013	1.90559e-12
SLC2A8	AL117382.1	0.316042	3.82784e-10
NFS1	AL117382.1	0.332746	3.80633e-11
HNF4A	AL117382.1	0.534554	4.24884e-29
SLC1A5	AC068580.2	0.339003	1.54534e-11
TRIB3	AC068580.2	0.43347	1.30766e-18
SLC3A2	AC068580.2	0.381378	1.98141e-14
SLC2A1	AC068580.2	0.320867	1.99378e-10
SLC38A1	AC068580.2	0.330413	5.29955e-11
NFS1	LINC01146	0.318993	2.57242e-10
HILPDA	AC087273.2	0.324088	1.28166e-10
CXCL2	AC087273.2	0.368893	1.56296e-13
ATG3	AC025580.1	0.395335	1.76931e-15
NOX1	AC025580.1	0.321416	1.84999e-10
CDKN2A	AC020922.3	0.321746	1.76823e-10
DRD4	MIR181A2HG	0.303094	2.0816e-09
GABPB1	MIR181A2HG	0.313193	5.59597e-10
TXNRD1	LINC02577	0.330019	5.60249e-11
SLC2A1	LINC02577	0.310609	7.86913e-10
SLC7A5	LINC00460	0.306778	1.29658e-09
CAV1	LINC00460	0.442232	2.18361e-19
SLC2A1	LINC00460	0.497637	7.38871e-25
TRIB3	AC124798.1	0.303558	1.96195e-09
HMGB1	AC124798.1	0.361291	5.2652e-13
DPP4	AC124798.1	0.314741	4.55521e-10
CEBPG	AC124798.1	0.305955	1.44207e-09
HNF4A	AC124798.1	0.368519	1.66057e-13
ANO6	AL390719.2	-0.306881	1.27933e-09
CAPG	AP000695.2	0.313125	5.64686e-10
CDKN1A	AP000695.2	0.341762	1.03188e-11
AKR1C2	AP000695.2	0.318605	2.7111e-10
IREB2	AC018653.3	0.344467	6.91657e-12
SP1	AC018653.3	0.314271	4.84927e-10
ATM	AC018653.3	0.441174	2.71794e-19
ULK1	AC018653.3	0.335117	2.71164e-11
TNFAIP3	AC018653.3	0.325774	1.01479e-10
SETD1B	AC018653.3	0.370921	1.12421e-13
BRD4	AC018653.3	0.330493	5.23976e-11
HELLS	AC018653.3	0.308827	9.93499e-10
FBXW7	AC018653.3	0.386917	7.70143e-15
GABPB1	AC018653.3	0.34666	4.98757e-12
KEAP1	AL139384.2	0.34736	4.4906e-12
LONP1	AL139384.2	0.364027	3.41312e-13
BRD4	AL139384.2	0.306317	1.37619e-09
HIC1	LINC01082	0.395473	1.72679e-15
ISCU	LINC01082	0.320588	2.0713e-10
RRM2	LINC01082	-0.385981	9.04654e-15
ZEB1	LINC01082	0.329417	6.09808e-11
TSC22D3	LINC01082	0.302406	2.27228e-09
FANCD2	LINC01082	-0.336628	2.18125e-11
TXNIP	LINC01082	0.350395	2.84027e-12
EPAS1	LINC01082	0.321141	1.92065e-10
JDP2	LINC01082	0.358826	7.75247e-13
TFRC	LINC01082	-0.310785	7.68905e-10
HSPA5	LINC01082	-0.328893	6.56433e-11
PSAT1	LINC01082	-0.322517	1.59092e-10
GCLC	AL121772.1	0.313578	5.31726e-10
ALOX15	LINC02525	0.385957	9.08437e-15
PLIN4	UBXN10-AS1	0.634125	1.41647e-43
GABARAPL1	UBXN10-AS1	0.408004	1.78465e-16
ISCU	UBXN10-AS1	0.391871	3.25737e-15
PRKAA2	UBXN10-AS1	0.522716	1.10883e-27
ZEB1	UBXN10-AS1	0.688377	5.77745e-54
VLDLR	UBXN10-AS1	0.357453	9.60342e-13
ULK2	UBXN10-AS1	0.358822	7.7572e-13
ANGPTL7	UBXN10-AS1	0.633695	1.67964e-43
CAV1	UBXN10-AS1	0.400439	7.1056e-16
TXNIP	UBXN10-AS1	0.354276	1.56996e-12
DUSP1	UBXN10-AS1	0.314488	4.7115e-10
TGFBR1	UBXN10-AS1	0.335727	2.48375e-11
FTH1	AL133410.1	-0.308994	9.72103e-10
DRD4	AL133410.1	0.399611	8.24766e-16
PLIN4	BARX1-DT	0.771477	3.03798e-75
YWHAE	BARX1-DT	-0.327912	7.53221e-11
GABARAPL1	BARX1-DT	0.513551	1.27058e-26
CISD2	BARX1-DT	-0.339613	1.41382e-11
ISCU	BARX1-DT	0.439691	3.68897e-19
RRM2	BARX1-DT	-0.397446	1.21567e-15
PRKAA2	BARX1-DT	0.641458	7.39597e-45
BID	BARX1-DT	-0.333946	3.20742e-11
CDO1	BARX1-DT	0.333077	3.63092e-11
ZEB1	BARX1-DT	0.831576	2.7326e-97
VLDLR	BARX1-DT	0.4117	8.97161e-17
ULK2	BARX1-DT	0.48634	1.16482e-23
ATP5MC3	BARX1-DT	-0.300475	2.90277e-09
IDH1	BARX1-DT	-0.349786	3.1151e-12
ANGPTL7	BARX1-DT	0.797253	8.8143e-84
PGD	BARX1-DT	-0.319275	2.47579e-10
TSC22D3	BARX1-DT	0.357878	8.98856e-13
FANCD2	BARX1-DT	-0.300283	2.97436e-09
CAV1	BARX1-DT	0.456761	9.99e-21
TXNIP	BARX1-DT	0.512235	1.79232e-26
DUSP1	BARX1-DT	0.358727	7.87389e-13
RGS4	BARX1-DT	0.382954	1.51709e-14
HELLS	BARX1-DT	-0.310431	8.05506e-10
HSPA5	BARX1-DT	-0.339281	1.48409e-11
NRAS	BARX1-DT	-0.346587	5.04221e-12
TGFBR1	BARX1-DT	0.472858	2.74577e-22
BID	AC107959.3	0.322468	1.60179e-10
G6PD	AC107959.3	0.365705	2.61104e-13
SQSTM1	AC107959.3	0.351929	2.24915e-12
ATM	AL117381.1	0.378649	3.13584e-14
FBXW7	AL117381.1	0.317328	3.22097e-10
TFAP2C	TSPEAR-AS2	0.409075	1.46351e-16
IL6	LUCAT1	0.442214	2.19179e-19
HIF1A	LUCAT1	0.415838	4.1115e-17
ACSL4	LUCAT1	0.386178	8.74621e-15
PTGS2	LUCAT1	0.353192	1.8542e-12
ZEB1	MNX1-AS1	-0.303687	1.92976e-09
HMGB1	MNX1-AS1	0.337298	1.97984e-11
ELAVL1	MNX1-AS1	0.308342	1.05829e-09
RPL8	MNX1-AS1	0.345557	5.88134e-12
EGLN2	AC002128.2	0.467443	9.39723e-22
FBXW7	AC002128.2	0.387781	6.63545e-15
TP63	LNCAROD	0.33197	4.25067e-11
RELA	LNCAROD	0.348849	3.58876e-12
FTH1	LNCAROD	0.388042	6.34273e-15
CAV1	LNCAROD	0.698039	4.64185e-56
SLC2A1	LNCAROD	0.417792	2.83372e-17
HIC1	LINC02544	0.427634	4.18666e-18
NNMT	LINC02544	0.388552	5.80736e-15
NOX4	LINC02544	0.500542	3.57482e-25
SLC1A5	LINC01748	0.32986	5.72997e-11
SLC2A12	LINC01748	0.319767	2.3159e-10
TRIB3	LINC01748	0.306566	1.33251e-09
ZNF419	LINC01748	0.342923	8.69548e-12
BECN1	AL158825.2	-0.359881	6.57244e-13
FBXW7	AL158825.2	0.369679	1.3761e-13
ACVR1B	LINC01671	0.319292	2.47002e-10
ACSF2	LINC01671	0.347291	4.53743e-12
AGPAT3	LINC01671	0.31105	7.42618e-10
AKR1C1	LINC01671	0.394178	2.1713e-15
BNIP3	BCAR4	0.318562	2.72687e-10
SAT1	AL163952.1	0.317387	3.19522e-10
MIOX	LINC02532	0.394605	2.01357e-15
ATG5	LINC02532	0.347255	4.56177e-12
MIOX	AC126696.3	0.452069	2.74933e-20
GABARAPL1	AC026368.1	0.337301	1.97885e-11
SIRT1	AC026368.1	0.456816	9.87055e-21
GPT2	AC026368.1	0.607965	2.85517e-39
ACO1	AC026368.1	0.430568	2.3393e-18
STMN1	KCNMB2-AS1	0.35856	8.08209e-13
YY1AP1	KCNMB2-AS1	0.314801	4.51847e-10
ACVR1B	KCNMB2-AS1	0.326693	8.93049e-11
ZNF419	KCNMB2-AS1	0.471244	3.97111e-22
DRD4	KCNMB2-AS1	0.329296	6.2028e-11
PIK3CA	KCNMB2-AS1	0.326462	9.22315e-11
NFS1	KCNMB2-AS1	0.319314	2.46281e-10
CDKN2A	KCNMB2-AS1	0.382622	1.60513e-14
ACVR1B	AC011632.1	0.323115	1.46548e-10
ZNF419	AC011632.1	0.376252	4.67671e-14
NFS1	AC011632.1	0.32339	1.4112e-10
IFNG	BANCR	0.411464	9.37592e-17
HSD17B11	BBOX1-AS1	0.348512	3.77623e-12
AKR1C3	BBOX1-AS1	0.335463	2.57992e-11
NNMT	LINC01914	0.352088	2.19524e-12
GABARAPL1	LINC01914	0.325656	1.03165e-10
ATG5	ARMC2-AS1	0.326468	9.21489e-11
TUBE1	ARMC2-AS1	0.628446	1.32031e-42
ATM	AC093788.1	0.308362	1.05554e-09
SRXN1	AC093788.1	-0.30054	2.87922e-09
KEAP1	AC093788.1	-0.312829	5.87211e-10
SQSTM1	AC093788.1	-0.318851	2.62241e-10
FBXW7	AC093788.1	0.400822	6.63121e-16
GABPB1	AC093788.1	0.351454	2.41805e-12
PHKG2	LINC00884	0.30577	1.47678e-09
TRIB3	LINC00884	0.309233	9.42227e-10
KLHL24	LINC00884	0.309781	8.77149e-10
ALOX15	LINC00884	0.337215	2.00363e-11
WIPI2	LINC00884	0.315507	4.11201e-10
CDKN2A	LINC00884	0.312263	6.32911e-10
HMGB1	AC103702.2	0.31885	2.62275e-10
IREB2	AC012073.1	0.324562	1.20046e-10
STMN1	AC012073.1	0.404097	3.65933e-16
RRM2	AC012073.1	0.319566	2.38008e-10
YY1AP1	AC012073.1	0.308076	1.09567e-09
BAP1	AC012073.1	0.309238	9.4164e-10
ULK1	AC012073.1	0.314237	4.87148e-10
ACVR1B	AC012073.1	0.403343	4.19814e-16
FANCD2	AC012073.1	0.478978	6.65551e-23
MTOR	AC012073.1	0.354034	1.62942e-12
BRD4	AC012073.1	0.400386	7.17298e-16
WIPI2	AC012073.1	0.33701	2.06396e-11
NFS1	AC012073.1	0.399375	8.60542e-16
HNF4A	AC012073.1	0.386013	8.99649e-15
CDKN2A	AC012073.1	0.345333	6.08032e-12
HELLS	AC012073.1	0.466766	1.09412e-21
GABPB1	AC012073.1	0.320626	2.0604e-10
HMGB1	AC091057.4	0.399601	8.26198e-16
HELLS	AC091057.4	0.367893	1.83717e-13
GABPB1	AC091057.4	0.387441	7.0361e-15
YY1AP1	AC008443.2	0.336727	2.15019e-11
ULK1	AC008443.2	0.391412	3.53021e-15
ACVR1B	AC008443.2	0.394848	1.92892e-15
ACSF2	AC008443.2	0.311811	6.71772e-10
WIPI2	AC008443.2	0.318476	2.75874e-10
NFS1	AC008443.2	0.386365	8.46957e-15
HNF4A	AC008443.2	0.311263	7.22109e-10
CDKN2A	AC008443.2	0.302972	2.11428e-09
HNF4A	AL365181.3	0.319902	2.27384e-10
ZNF419	AL360181.1	0.365541	2.68085e-13
DRD4	AL049836.1	0.335857	2.4378e-11
ATM	AL139120.1	0.407076	2.11845e-16
OTUB1	AL139120.1	-0.306416	1.35868e-09
FTH1	AL139120.1	-0.33732	1.97337e-11
DRD4	AL139120.1	0.300146	3.02616e-09
EGLN2	AL139120.1	0.328687	6.75703e-11
FBXW7	AL139120.1	0.385579	9.69263e-15
GCH1	AC016717.2	0.483097	2.52302e-23
BECN1	AC103691.1	-0.317684	3.06995e-10
FBXW7	AC103691.1	0.307998	1.10681e-09
DRD4	AL161729.3	0.561853	1.37924e-32
OXSR1	AL138689.1	0.412592	7.5891e-17
STMN1	DLEU2	0.33761	1.89209e-11
HMGB1	DLEU2	0.451936	2.8284e-20
ALOX15	DLEU2	0.642459	4.9135e-45
ELAVL1	DLEU2	0.48311	2.51557e-23
HELLS	DLEU2	0.446664	8.65517e-20
MAFG	AL158166.2	0.324195	1.26283e-10
SLC2A12	AL158166.2	0.379524	2.70808e-14
MAPK8	AL158166.2	0.333478	3.42908e-11
CS	AC007342.4	0.302538	2.23465e-09
EIF2S1	AC007342.4	0.301981	2.3985e-09
PSAT1	AC007342.4	0.303404	2.00092e-09
TFAP2C	LINC01348	0.419745	1.94851e-17
SLC7A5	MYO16-AS1	0.437839	5.39122e-19
ATG16L1	MYO16-AS1	0.317392	3.19335e-10
PROM2	MYO16-AS1	0.340816	1.18564e-11
SLC2A1	MYO16-AS1	0.345474	5.95472e-12
KRAS	MYO16-AS1	0.328384	7.05043e-11
SLC2A1	LINC02331	0.438515	4.69537e-19
ALOX15	MAFA-AS1	0.831352	3.42166e-97
ELAVL1	MAFA-AS1	0.352746	1.98513e-12
RGS4	MAFA-AS1	0.333408	3.46353e-11
HIC1	AC015911.3	0.303173	2.06084e-09
TLR4	AC015911.3	0.304557	1.72622e-09
IFNG	AC015911.3	0.333145	3.59627e-11
SP1	AC015911.3	0.335338	2.62687e-11
CYBB	AC015911.3	0.534038	4.91107e-29
SOCS1	AC015911.3	0.384232	1.22047e-14
ATM	AC015911.3	0.53099	1.14964e-28
TNFAIP3	AC015911.3	0.420818	1.58464e-17
STAT3	AC015911.3	0.355404	1.3194e-12
PML	AC015911.3	0.411647	9.06113e-17
TXNIP	AC015911.3	0.394395	2.08948e-15
FBXW7	AC015911.3	0.47231	3.11297e-22
KEAP1	AC068533.3	-0.317393	3.19264e-10
ZNF419	AC068533.3	0.362465	4.37399e-13
FTH1	AC068533.3	-0.308174	1.08177e-09
DRD4	AC068533.3	0.319497	2.40232e-10
CDKN1A	AC068533.3	-0.311408	7.08374e-10
EGLN2	AC068533.3	0.325433	1.06399e-10
FBXW7	AC068533.3	0.367374	1.9974e-13
PROM2	KRT7-AS	0.439932	3.51072e-19
WIPI2	AC011287.1	0.346568	5.05634e-12
ULK1	AC009065.5	-0.352516	2.05639e-12
SCP2	AC009065.5	0.31626	3.71755e-10
ZNF419	LINC01977	0.317978	2.95046e-10
DRD4	LINC01977	0.48169	3.51923e-23
TFAP2C	LINC01977	0.34529	6.11996e-12
GABPB1	LINC01977	0.374692	6.05527e-14
IFNG	AC092112.1	0.31113	7.34863e-10
TRIB3	AC010789.1	0.351075	2.56159e-12
CDKN2A	AC010789.1	0.303353	2.01394e-09
SELENOS	LINC01511	0.595987	1.97812e-37
IL6	AC026369.2	0.391443	3.51122e-15
VEGFA	AC026369.2	0.315087	4.34979e-10
EPAS1	AC026369.2	0.328708	6.73735e-11
HIC1	LINC01474	0.302989	2.10961e-09
MIOX	LINC02474	0.301009	2.71348e-09
SLC2A1	LINC02474	0.305128	1.60405e-09
SELENOS	LINC02253	0.635461	8.32049e-44
EGFR	PVT1	0.31372	5.21821e-10
ATG5	PVT1	0.49536	1.29897e-24
BACH1	AL158839.1	0.411285	9.6951e-17
DDIT4	AL158839.1	0.309385	9.23782e-10
NOX4	LMO7-AS1	0.33491	2.79331e-11
TRIB3	AC131532.1	0.312542	6.09952e-10
ACVR1B	AC131532.1	0.340019	1.33243e-11
ZNF419	AC131532.1	0.312859	5.84868e-10
KEAP1	AP002784.1	0.338905	1.56758e-11
ALOX15	AP002784.1	0.925769	1.23447e-159
ELAVL1	AP002784.1	0.391781	3.30924e-15
RGS4	AP002784.1	0.408792	1.54236e-16
STAT3	FOXP4-AS1	-0.303756	1.91275e-09
HMGB1	FOXP4-AS1	0.33941	1.4564e-11
MAFG	AC104958.2	0.501736	2.64739e-25
SLC1A5	AC104958.2	0.622776	1.17116e-41
SLC2A12	AC104958.2	0.669132	5.00048e-50
SLC7A5	AC104958.2	0.31267	5.99756e-10
TRIB3	AC104958.2	0.366572	2.27234e-13
SLC3A2	AC104958.2	0.387726	6.69869e-15
SCD	AC104958.2	0.348157	3.98363e-12
SLC2A1	AC104958.2	0.353867	1.67163e-12
PLIN2	AC124067.4	0.329432	6.0852e-11
ACVR1B	AC124067.4	0.408736	1.55862e-16
ACSF2	AC124067.4	0.352758	1.98156e-12
DPP4	AC124067.4	0.442445	2.08927e-19
PCK2	AC124067.4	0.300837	2.77291e-09
SLC2A8	AC124067.4	0.366222	2.40347e-13
NFS1	AC124067.4	0.450015	4.26073e-20
HNF4A	AC124067.4	0.567195	2.62156e-33
NNMT	MIR4435-2HG	0.301875	2.43115e-09
CAPG	MIR4435-2HG	0.302817	2.15639e-09
IL6	GK-IT1	0.533544	5.64045e-29
HIF1A	GK-IT1	0.340483	1.2449e-11
TNFAIP3	GK-IT1	0.353249	1.83793e-12
ACSL4	GK-IT1	0.327802	7.64998e-11
WIPI1	GK-IT1	0.308187	1.07995e-09
TF	PCAT14	0.456673	1.01826e-20
TFR2	PCAT14	0.575297	1.99311e-34
SELENOS	AC015712.1	0.64408	2.52374e-45
FTH1	CASC8	0.329985	5.6299e-11
CAV1	CASC8	0.545763	1.71552e-30
SLC2A1	CASC8	0.368778	1.59233e-13
ALB	AC016737.1	0.356874	1.05073e-12
CDKN2A	AC016737.1	0.31324	5.56091e-10
ZNF419	AL359881.1	0.301843	2.44092e-09
DRD4	AL359881.1	0.326022	9.80484e-11
CD44	AC093732.1	0.369179	1.49228e-13
HIC1	AL139089.1	-0.330897	4.94885e-11
STMN1	AL139089.1	0.306405	1.36057e-09
ATG7	AL139089.1	-0.301612	2.51373e-09
HMGB1	AL139089.1	0.466887	1.0648e-21
DRD4	AL139089.1	0.300891	2.7543e-09
EPAS1	AL139089.1	-0.310076	8.43863e-10
JDP2	AL139089.1	-0.318502	2.74914e-10
SOCS1	AL133467.1	0.311404	7.08813e-10
IREB2	AL034550.1	0.350195	2.92779e-12
ATM	AL034550.1	0.327847	7.60156e-11
ACSF2	AL034550.1	0.301329	2.60565e-09
NFS1	AL034550.1	0.388637	5.72249e-15
HNF4A	AL034550.1	0.471263	3.95374e-22
MAFG	SLCO4A1-AS1	0.316456	3.6213e-10
SLC1A5	SLCO4A1-AS1	0.312196	6.38537e-10
TRIB3	SLCO4A1-AS1	0.311271	7.21344e-10
SCD	SLCO4A1-AS1	0.317843	3.00499e-10
LAMP2	SLCO4A1-AS1	0.330625	5.14309e-11
ACSL3	SLCO4A1-AS1	0.312629	6.02952e-10
PLIN4	AC002398.2	0.78297	6.61723e-79
HIC1	AC002398.2	0.31284	5.86407e-10
YWHAE	AC002398.2	-0.341414	1.08594e-11
GABARAPL1	AC002398.2	0.468459	7.47191e-22
CISD2	AC002398.2	-0.377053	4.09359e-14
ISCU	AC002398.2	0.491418	3.41455e-24
RRM2	AC002398.2	-0.400697	6.78218e-16
PRKAA2	AC002398.2	0.597681	1.09787e-37
BID	AC002398.2	-0.353213	1.84829e-12
CDO1	AC002398.2	0.397091	1.295e-15
ZEB1	AC002398.2	0.853436	1.33703e-107
VLDLR	AC002398.2	0.40977	1.28629e-16
SNX4	AC002398.2	-0.327308	8.19633e-11
PRDX1	AC002398.2	-0.345969	5.5299e-12
ULK2	AC002398.2	0.491766	3.13754e-24
OTUB1	AC002398.2	-0.326546	9.11549e-11
IDH1	AC002398.2	-0.374125	6.64892e-14
ANGPTL7	AC002398.2	0.815316	1.53958e-90
PGD	AC002398.2	-0.341825	1.02238e-11
FANCD2	AC002398.2	-0.34211	9.80284e-12
CAV1	AC002398.2	0.48442	1.84242e-23
TXNIP	AC002398.2	0.49074	4.02741e-24
TFRC	AC002398.2	-0.318418	2.78053e-10
RGS4	AC002398.2	0.396893	1.34152e-15
HSPA5	AC002398.2	-0.394947	1.89535e-15
NRAS	AC002398.2	-0.358787	7.79975e-13
TGFBR1	AC002398.2	0.518766	3.20019e-27
TF	ADORA2A-AS1	0.613617	3.62789e-40
TFR2	ADORA2A-AS1	0.438096	5.11559e-19
PLIN2	ADORA2A-AS1	0.307281	1.21476e-09
ACVR1B	ADORA2A-AS1	0.364033	3.41011e-13
FADS2	ADORA2A-AS1	0.308248	1.07139e-09
ACSF2	ADORA2A-AS1	0.354232	1.58059e-12
SLC1A5	AP005271.1	0.302613	2.21327e-09
PLIN4	AC053503.4	0.71663	2.45798e-60
YWHAE	AC053503.4	-0.33118	4.75505e-11
GABARAPL1	AC053503.4	0.417141	3.20861e-17
CISD2	AC053503.4	-0.377419	3.85159e-14
ISCU	AC053503.4	0.39628	1.49624e-15
ANO6	AC053503.4	0.364305	3.26542e-13
RRM2	AC053503.4	-0.345773	5.69443e-12
PRKAA2	AC053503.4	0.63093	5.00121e-43
BID	AC053503.4	-0.315472	4.13152e-10
ZEB1	AC053503.4	0.841674	7.394e-102
VLDLR	AC053503.4	0.369597	1.39433e-13
ULK2	AC053503.4	0.498713	5.65164e-25
OTUB1	AC053503.4	-0.31324	5.5612e-10
IDH1	AC053503.4	-0.323298	1.42914e-10
ANGPTL7	AC053503.4	0.727453	5.48272e-63
CAV1	AC053503.4	0.47315	2.56785e-22
TXNIP	AC053503.4	0.460552	4.35823e-21
DUSP1	AC053503.4	0.313993	5.03228e-10
RGS4	AC053503.4	0.338856	1.57889e-11
HSPA5	AC053503.4	-0.348536	3.76218e-12
TGFBR1	AC053503.4	0.455247	1.38714e-20
ALOX15B	C5orf66-AS1	0.659407	3.78656e-48
ALOX12	C5orf66-AS1	0.672845	9.17181e-51
TP63	C5orf66-AS1	0.504301	1.3832e-25
HSPB1	C5orf66-AS1	0.681031	1.99651e-52
VLDLR	C5orf66-AS1	0.377393	3.86804e-14
DUOX1	C5orf66-AS1	0.729468	1.70336e-63
PGD	C5orf66-AS1	0.317004	3.36444e-10
TFAP2C	C5orf66-AS1	0.319145	2.51999e-10
NFE2L2	C5orf66-AS1	0.340925	1.16689e-11
ALOX15B	AC103563.7	0.610809	1.01645e-39
ALOX12	AC103563.7	0.607113	3.88297e-39
TP63	AC103563.7	0.432317	1.64881e-18
HSPB1	AC103563.7	0.516722	5.51001e-27
VLDLR	AC103563.7	0.343478	8.01008e-12
DUOX1	AC103563.7	0.723124	6.52693e-62
PGD	AC103563.7	0.330301	5.38419e-11
NFE2L2	AC103563.7	0.350297	2.88276e-12
DRD4	AC005993.1	0.303208	2.05166e-09
PLIN4	AC011472.4	0.624516	6.02198e-42
YWHAE	AC011472.4	-0.303989	1.85653e-09
GABARAPL1	AC011472.4	0.394282	2.13169e-15
CISD2	AC011472.4	-0.324609	1.1927e-10
ISCU	AC011472.4	0.417539	2.97378e-17
RRM2	AC011472.4	-0.409615	1.32383e-16
PRKAA2	AC011472.4	0.568793	1.58592e-33
BID	AC011472.4	-0.344204	7.19227e-12
ZEB1	AC011472.4	0.699277	2.46714e-56
VLDLR	AC011472.4	0.345194	6.20763e-12
PRDX1	AC011472.4	-0.321003	1.95712e-10
ULK2	AC011472.4	0.40121	6.18229e-16
IDH1	AC011472.4	-0.303022	2.1009e-09
CS	AC011472.4	-0.351568	2.37623e-12
ANGPTL7	AC011472.4	0.648421	4.15729e-46
PGD	AC011472.4	-0.370718	1.16212e-13
CAV1	AC011472.4	0.397529	1.19769e-15
DRD4	AC011472.4	0.304015	1.8505e-09
TXNIP	AC011472.4	0.435316	9.0079e-19
GOT1	AC011472.4	-0.345634	5.81359e-12
TFRC	AC011472.4	-0.320512	2.09275e-10
RGS4	AC011472.4	0.300011	3.07791e-09
HSPA5	AC011472.4	-0.403618	3.99308e-16
NRAS	AC011472.4	-0.324174	1.26651e-10
TGFBR1	AC011472.4	0.342622	9.09037e-12
ZNF419	LINC01419	0.328179	7.25678e-11
PIK3CA	LINC01419	0.597827	1.04334e-37
PCK2	AC092723.1	0.311365	7.1243e-10
HNF4A	AC092723.1	0.31292	5.80201e-10
SLC2A12	LINC01611	0.347343	4.50202e-12
ZNF419	LINC01611	0.396798	1.36453e-15
DRD4	LINC01611	0.303996	1.85492e-09
CDKN2A	LINC01611	0.347358	4.49205e-12
CHAC1	C8orf31	0.36122	5.3244e-13
AURKA	AC007950.1	0.576443	1.37648e-34
STEAP3	AC007950.1	0.610972	9.57556e-40
DRD4	AC080129.2	0.410665	1.08869e-16
HNF4A	AC080129.2	0.347434	4.4409e-12
CDKN2A	AC080129.2	0.429269	3.02911e-18
PLIN4	AC036108.3	0.652397	7.76569e-47
CISD2	AC036108.3	-0.322106	1.68326e-10
ISCU	AC036108.3	0.305515	1.52623e-09
ANO6	AC036108.3	0.335323	2.63236e-11
PRKAA2	AC036108.3	0.614621	2.50367e-40
ZEB1	AC036108.3	0.731383	5.55242e-64
ULK2	AC036108.3	0.42316	1.00639e-17
ANGPTL7	AC036108.3	0.654817	2.7622e-47
CAV1	AC036108.3	0.471496	3.74893e-22
TXNIP	AC036108.3	0.324143	1.27205e-10
HSPA5	AC036108.3	-0.305849	1.46188e-09
TGFBR1	AC036108.3	0.416045	3.95322e-17
STMN1	LINC02575	0.319238	2.48841e-10
TF	LINC02575	0.460146	4.76614e-21
TFR2	LINC02575	0.395865	1.61059e-15
ACVR1B	LINC02575	0.331513	4.53535e-11
FADS2	LINC02575	0.31108	7.39692e-10
WIPI2	LINC02575	0.309226	9.43165e-10
NFS1	LINC02575	0.378903	3.00507e-14
DRD4	HOXC-AS1	0.406706	2.26798e-16
HIC1	AC078778.1	-0.322928	1.5037e-10
BECN1	AC078778.1	-0.315461	4.13734e-10
HMGB1	AC078778.1	0.344555	6.82679e-12
ZNF419	AC078778.1	0.419971	1.8655e-17
EPAS1	AC078778.1	-0.314168	4.91612e-10
JDP2	AC078778.1	-0.31474	4.55575e-10
HELLS	AC078778.1	0.355123	1.37786e-12
GABPB1	AC078778.1	0.354417	1.53615e-12
PLIN4	PGM5-AS1	0.721999	1.23272e-61
YWHAE	PGM5-AS1	-0.309853	8.68842e-10
GABARAPL1	PGM5-AS1	0.447095	7.90461e-20
CISD2	PGM5-AS1	-0.339781	1.37967e-11
ISCU	PGM5-AS1	0.426391	5.34886e-18
RRM2	PGM5-AS1	-0.345815	5.65917e-12
PRKAA2	PGM5-AS1	0.574314	2.73586e-34
BID	PGM5-AS1	-0.311013	7.46191e-10
ZEB1	PGM5-AS1	0.827944	1.01364e-95
VLDLR	PGM5-AS1	0.410036	1.22399e-16
ULK2	PGM5-AS1	0.459728	5.22392e-21
IDH1	PGM5-AS1	-0.325627	1.03583e-10
ANGPTL7	PGM5-AS1	0.789051	6.18422e-81
CAV1	PGM5-AS1	0.479282	6.19822e-23
TXNIP	PGM5-AS1	0.477665	9.04255e-23
DUSP1	PGM5-AS1	0.387056	7.52001e-15
RGS4	PGM5-AS1	0.355489	1.30206e-12
HSPA5	PGM5-AS1	-0.340446	1.25176e-11
NRAS	PGM5-AS1	-0.312254	6.33585e-10
TGFBR1	PGM5-AS1	0.482206	3.11547e-23
ULK1	AC119403.1	0.301208	2.64589e-09
ZNF419	AC119403.1	0.321093	1.93326e-10
ZEB1	LINC02268	0.316905	3.4095e-10
ULK2	LINC02268	0.318193	2.86643e-10
ANGPTL7	LINC02268	0.310126	8.38412e-10
DRD4	AC073335.2	0.439014	4.23884e-19
NFS1	AC073335.2	0.324292	1.24611e-10
GABPB1	AC073335.2	0.359195	7.31779e-13
GPX2	AC125603.2	0.301726	2.47755e-09
SLC2A8	AC125603.2	0.310273	8.22312e-10
NOX1	AC125603.2	0.380502	2.29729e-14
SLC1A4	AC125603.2	0.323509	1.38808e-10
SLC2A8	LINC02365	0.310993	7.48199e-10
TFAP2C	LINC02365	0.302538	2.23458e-09
TF	AC023511.1	0.687483	8.94101e-54
PEBP1	AC023511.1	0.314705	4.57689e-10
ALB	AC023511.1	0.903521	2.47618e-139
SLC2A3	AC023511.1	0.318982	2.57621e-10
FTL	AC023511.1	0.402067	5.29401e-16
CD44	AL133330.1	0.760372	6.65156e-72
GABPB1	AL133330.1	0.303119	2.07498e-09
VEGFA	AL136221.1	0.368776	1.59281e-13
HMGB1	MNX1-AS2	0.316181	3.75741e-10
GCH1	LINC02241	0.386029	8.97234e-15
NNMT	LINC01615	0.368216	1.74378e-13
MIOX	LINC01615	0.311846	6.68712e-10
CAV1	LINC01615	0.42755	4.25675e-18
FBXW7	AL136115.2	0.376992	4.13537e-14
YY1AP1	AC007128.1	0.324812	1.15963e-10
ALOX15	AC007128.1	0.456305	1.1031e-20
WIPI2	AC007128.1	0.395879	1.60672e-15
KEAP1	AL590006.1	-0.332464	3.96249e-11
FTH1	AL590006.1	-0.312682	5.98744e-10
EGLN2	AL590006.1	0.335463	2.57987e-11
FBXW7	AL590006.1	0.369437	1.43105e-13
TAZ	LINC01730	0.305803	1.47055e-09
CDKN2A	LINC01730	0.308898	9.84396e-10
TRIB3	LINC02428	0.314718	4.56873e-10
GABPB1	AC016394.1	0.310213	8.28831e-10
IREB2	Z98884.2	0.38391	1.28921e-14
SP1	Z98884.2	0.385936	9.11625e-15
ARNTL	Z98884.2	0.326047	9.77068e-11
KLHL24	Z98884.2	0.350197	2.92699e-12
SNX4	Z98884.2	0.302997	2.10751e-09
MTOR	Z98884.2	0.41764	2.91709e-17
PIK3CA	Z98884.2	0.307863	1.12643e-09
OXSR1	Z98884.2	0.35448	1.52126e-12
HELLS	Z98884.2	0.328625	6.81673e-11
EIF2AK4	Z98884.2	0.329906	5.69237e-11
GABPB1	Z98884.2	0.349459	3.27288e-12
TAZ	AL691482.3	0.300042	3.06604e-09
CXCL2	AL691482.3	0.316902	3.41087e-10
STMN1	LINC02418	0.324462	1.21706e-10
ELAVL1	LINC02418	0.377955	3.52166e-14
SLC1A4	LINC02418	0.40076	6.70575e-16
ZFP69B	LINC02542	0.314034	5.00487e-10
NNMT	LINC01094	0.380881	2.15496e-14
CAPG	LINC01094	0.308292	1.06519e-09
NCOA4	LINC01094	0.323957	1.30501e-10
TLR4	LINC01094	0.578706	6.59873e-35
CYBB	LINC01094	0.656879	1.13612e-47
NCF2	LINC01094	0.644246	2.35696e-45
NOX4	LINC01094	0.649367	2.79551e-46
HIF1A	LINC01094	0.332912	3.71752e-11
ATG7	LINC01094	0.35439	1.54252e-12
HMOX1	LINC01094	0.343235	8.30249e-12
GABARAPL2	AC048341.2	0.316828	3.44508e-10
KEAP1	AC048341.2	-0.307867	1.12572e-09
GABPB1	AC048341.2	0.327289	8.21788e-11
MAFG	AC005089.1	0.351167	2.52616e-12
TRIB3	AC005089.1	0.323075	1.47359e-10
DRD4	AC005089.1	0.3732	7.74187e-14
ZNF419	AC010487.2	0.318403	2.78589e-10
MAFG	H19	0.314709	4.57447e-10
SLC2A12	H19	0.556066	8.05888e-32
ULK1	H19	0.319905	2.273e-10
CDKN2A	H19	0.360153	6.29722e-13
PHKG2	AC108860.2	0.350467	2.80957e-12
TAZ	AC108860.2	0.331807	4.35023e-11
TRIB3	AC108860.2	0.307405	1.19533e-09
HMGB1	AC108860.2	0.303769	1.90949e-09
FANCD2	AC108860.2	0.311412	7.08019e-10
NFS1	AC108860.2	0.316478	3.61062e-10
TFAP2C	AC108860.2	0.311012	7.46333e-10
HNF4A	LHFPL3-AS2	0.31719	3.28128e-10
STMN1	AL035461.2	0.322331	1.63221e-10
BECN1	AL035461.2	-0.358829	7.74895e-13
HMGB1	AL035461.2	0.393541	2.42925e-15
ZNF419	AL035461.2	0.306903	1.27571e-09
ELAVL1	AL035461.2	0.362946	4.05307e-13
NFS1	AL035461.2	0.316285	3.70536e-10
HELLS	AL035461.2	0.436745	6.73943e-19
DDIT3	LINCR-0001	0.481373	3.79235e-23
ACVR1B	HNF1A-AS1	0.334689	2.88328e-11
CDKN1A	HNF1A-AS1	-0.311649	6.86309e-10
ACSF2	AC008750.1	0.319468	2.41181e-10
IFNG	AF124730.1	0.406299	2.44407e-16
BACH1	AF124730.1	0.533505	5.70283e-29
MYB	HOTTIP	0.338335	1.70313e-11
TP63	AL138760.1	0.329714	5.8488e-11
TF	AC019069.1	0.305658	1.4984e-09
WIPI2	AC019069.1	0.309056	9.64242e-10
NFS1	AC019069.1	0.312308	6.2912e-10
IFNG	LINC02195	0.657524	8.59252e-48
CYBB	LINC02195	0.325453	1.06103e-10
SAT1	LINC02195	0.435045	9.51588e-19
PML	LINC02195	0.428777	3.3399e-18
CYBB	LINC01614	0.367075	2.0958e-13
NCF2	LINC01614	0.400044	7.62962e-16
NOX4	LINC01614	0.634247	1.34939e-43
CD44	CD44-AS1	0.749653	7.56297e-69
GABPB1	CD44-AS1	0.312492	6.14008e-10
ZNF419	AC020928.1	0.449403	4.85244e-20
PIK3CA	AC020928.1	0.630355	6.26524e-43
ZNF419	AL078587.1	0.368579	1.64453e-13
NFS1	AL078587.1	0.366067	2.46405e-13
CDKN1A	AL078587.1	-0.336606	2.18812e-11
HMGB1	AL035458.2	0.310138	8.36991e-10
MIOX	AC023043.4	0.416121	3.89652e-17
TFR2	LINC01356	0.31853	2.73882e-10
SLC2A3	LINC01356	0.306778	1.29648e-09
TRIB3	LINC02182	0.311607	6.90106e-10
SELENOS	AC090774.2	0.32979	5.78625e-11
SLC7A5	AL450992.2	0.307499	1.18088e-09
SLC7A5	AL513123.1	0.31572	3.99661e-10
KRAS	AL513123.1	0.34408	7.32623e-12
ACSF2	AC005006.1	0.397963	1.10842e-15
TFAP2C	AC005006.1	0.333673	3.33487e-11
ACVR1B	AC129507.3	0.396695	1.38978e-15
ACSF2	AC129507.3	0.310252	8.24651e-10
HNF4A	AC129507.3	0.300919	2.74428e-09
MAFG	AC092535.4	0.312367	6.24237e-10
VEGFA	AC092535.4	0.31901	2.56624e-10
TRIB3	AC124067.2	0.394865	1.92314e-15
STMN1	LINC02321	0.322418	1.61264e-10
OTUB1	LINC02321	0.312387	6.22605e-10
AURKA	LINC02321	0.366907	2.15333e-13
MYB	HOXB-AS4	0.311475	7.02226e-10
HNF4A	HOXB-AS4	0.309057	9.64192e-10
TAZ	LINC00106	0.354955	1.41402e-12
FBXW7	LINC00106	0.310167	8.33874e-10
ZNF419	ZBTB46-AS1	0.314634	4.62061e-10
PIK3CA	ZBTB46-AS1	0.471603	3.65848e-22
ACVR1B	LINC00605	0.310829	7.64514e-10
TRIB3	AC090709.1	0.30759	1.16696e-09
PLIN2	AC090709.1	0.34855	3.75461e-12
FBXW7	AL136115.1	0.404203	3.58894e-16
ZNF419	AL049539.1	0.384899	1.08897e-14
NFS1	AL049539.1	0.374392	6.3626e-14
HIC1	AC007038.2	-0.316852	3.4336e-10
KEAP1	AC007038.2	-0.351571	2.37544e-12
SQSTM1	AC007038.2	-0.339844	1.36706e-11
ZNF419	AC007038.2	0.312984	5.75324e-10
FTH1	AC007038.2	-0.336161	2.33314e-11
EMC2	AC007038.2	0.303165	2.06296e-09
HELLS	AC007038.2	0.31019	8.31405e-10
GABPB1	AC007038.2	0.360655	5.8194e-13
PLIN4	PWAR6	0.612205	6.09675e-40
YWHAE	PWAR6	-0.331201	4.74053e-11
GABARAPL1	PWAR6	0.404933	3.14024e-16
CISD2	PWAR6	-0.385926	9.13262e-15
ISCU	PWAR6	0.371055	1.09989e-13
ANO6	PWAR6	0.322085	1.68808e-10
RRM2	PWAR6	-0.343961	7.45606e-12
PRKAA2	PWAR6	0.589267	1.97429e-36
ATM	PWAR6	0.433185	1.38487e-18
BID	PWAR6	-0.379038	2.93786e-14
CDO1	PWAR6	0.420212	1.78093e-17
ZEB1	PWAR6	0.675801	2.3361e-51
VLDLR	PWAR6	0.317987	2.94695e-10
ULK2	PWAR6	0.49828	6.29493e-25
ATP5MC3	PWAR6	-0.315136	4.32135e-10
OTUB1	PWAR6	-0.370777	1.1509e-13
ANGPTL7	PWAR6	0.631515	3.9733e-43
TSC22D3	PWAR6	0.335062	2.73296e-11
CAV1	PWAR6	0.35754	9.47418e-13
TXNIP	PWAR6	0.51482	9.10406e-27
ARRDC3	PWAR6	0.323736	1.34548e-10
GOT1	PWAR6	-0.336663	2.17023e-11
RGS4	PWAR6	0.31989	2.27755e-10
HSPA5	PWAR6	-0.321233	1.89668e-10
TGFBR1	PWAR6	0.381566	1.91948e-14
TF	AC115619.1	0.669424	4.37919e-50
PEBP1	AC115619.1	0.32384	1.32628e-10
ALB	AC115619.1	0.946763	1.08495e-185
SLC2A3	AC115619.1	0.37447	6.28095e-14
FTL	AC115619.1	0.385181	1.03772e-14
DRD4	AL359636.2	0.373184	7.76257e-14
RRM2	AC006329.1	0.370529	1.19835e-13
PRDX6	AC006329.1	0.33597	2.39845e-11
SRXN1	AC006329.1	0.309049	9.65145e-10
LONP1	AC006329.1	0.353667	1.72382e-12
CS	AC006329.1	0.332719	3.82101e-11
EIF2S1	AC006329.1	0.407567	1.9349e-16
RPL8	AC006329.1	0.416124	3.89395e-17
FH	AC006329.1	0.350304	2.87983e-12
PSAT1	AC006329.1	0.348401	3.83978e-12
KLHL24	AC012467.1	0.322247	1.65094e-10
ATM	AC245884.8	0.383846	1.30338e-14
ZNF419	AC245884.8	0.503577	1.66208e-25
DRD4	AC245884.8	0.329275	6.22149e-11
EGLN2	AC245884.8	0.368166	1.75787e-13
GABPB1	AC245884.8	0.360125	6.325e-13
MAFG	DLGAP1-AS2	0.328254	7.1804e-11
ATM	AC022973.2	0.496919	8.83145e-25
SIRT1	AC022973.2	0.345119	6.27771e-12
FBXW7	AC022973.2	0.314722	4.56658e-10
RRM2	AC009005.1	0.305489	1.5312e-09
HMGB1	AC009005.1	0.3378	1.84074e-11
ELAVL1	AC009005.1	0.319377	2.44179e-10
EPAS1	AC009005.1	-0.300883	2.75694e-09
HELLS	AC009005.1	0.319609	2.36631e-10
EIF2AK4	AL442067.1	0.387122	7.43501e-15
TF	AP002478.1	0.398203	1.06173e-15
CDKN2A	AP002478.1	0.310162	8.34396e-10
TAZ	AL118505.1	0.340401	1.26009e-11
GCH1	AC015574.1	0.457325	8.83605e-21
PSAT1	LINC00920	0.303727	1.91983e-09
MYB	AC004080.2	0.35884	7.7362e-13
NOS2	AC004080.2	0.352589	2.03337e-12
NFS1	LINC02588	0.376502	4.48614e-14
STMN1	TFAP2A-AS1	0.330683	5.10148e-11
HELLS	TFAP2A-AS1	0.343563	7.90996e-12
PLIN4	MIR1-1HG-AS1	0.821594	4.59725e-93
YWHAE	MIR1-1HG-AS1	-0.35819	8.56187e-13
GABARAPL1	MIR1-1HG-AS1	0.397146	1.28245e-15
CISD2	MIR1-1HG-AS1	-0.381723	1.86909e-14
ISCU	MIR1-1HG-AS1	0.413494	6.40478e-17
ANO6	MIR1-1HG-AS1	0.341547	1.06502e-11
RRM2	MIR1-1HG-AS1	-0.360459	6.00232e-13
PRKAA2	MIR1-1HG-AS1	0.706982	4.48377e-58
BID	MIR1-1HG-AS1	-0.338497	1.66346e-11
CDO1	MIR1-1HG-AS1	0.315299	4.22786e-10
ZEB1	MIR1-1HG-AS1	0.795768	2.95203e-83
VLDLR	MIR1-1HG-AS1	0.356863	1.05257e-12
SNX4	MIR1-1HG-AS1	-0.300205	3.00348e-09
PRDX1	MIR1-1HG-AS1	-0.320953	1.97056e-10
ULK2	MIR1-1HG-AS1	0.519355	2.73516e-27
IDH1	MIR1-1HG-AS1	-0.321949	1.7199e-10
ANGPTL7	MIR1-1HG-AS1	0.808761	5.2833e-88
PGD	MIR1-1HG-AS1	-0.317794	3.02494e-10
TSC22D3	MIR1-1HG-AS1	0.330926	4.92876e-11
CAV1	MIR1-1HG-AS1	0.482502	2.90484e-23
TXNIP	MIR1-1HG-AS1	0.494638	1.55201e-24
RGS4	MIR1-1HG-AS1	0.384405	1.18489e-14
HSPA5	MIR1-1HG-AS1	-0.388868	5.49804e-15
NRAS	MIR1-1HG-AS1	-0.316823	3.44722e-10
TGFBR1	MIR1-1HG-AS1	0.458571	6.73126e-21
PHKG2	AC099518.1	0.306669	1.31497e-09
CDKN2A	AC099518.1	0.351278	2.48365e-12
PROM2	LINC02244	0.300617	2.85134e-09
TRIB3	AL161733.1	0.402701	4.71796e-16
CEBPG	AL161733.1	0.327318	8.18555e-11
SLC38A1	AL161733.1	0.353564	1.75124e-12
KRAS	MIR4713HG	0.33087	4.96774e-11
GABPB1	MIR4713HG	0.309997	8.52696e-10
CEBPG	AC011298.1	0.353595	1.7431e-12
ATG4D	AC005046.1	-0.348873	3.57599e-12
MAPK3	AC005046.1	-0.308604	1.02288e-09
KEAP1	AC005046.1	-0.386337	8.50963e-15
CHMP6	AC005046.1	-0.318758	2.65547e-10
FBXW7	AC005046.1	0.320314	2.1499e-10
TF	PROSER2-AS1	0.321178	1.91102e-10
G6PD	AL035420.3	0.302966	2.11594e-09
NFS1	AL035420.3	0.348685	3.67903e-12
TRIB3	LINC02119	0.382084	1.75826e-14
DRD4	LINC02119	0.528148	2.52179e-28
RPL8	SLC12A9-AS1	0.324352	1.23575e-10
IL6	MIR3945HG	0.381626	1.90021e-14
TRIB3	AC007099.1	0.366305	2.37178e-13
IREB2	AC090181.2	0.436414	7.20886e-19
SNX4	AC090181.2	0.339622	1.41204e-11
TP63	AC022126.1	0.375137	5.62594e-14
IFNG	AC022126.1	0.431303	2.0198e-18
ANO6	AC022126.1	0.421255	1.4564e-17
SLC2A1	ABALON	0.380697	2.22302e-14
SLC2A12	AC010894.3	0.332623	3.87392e-11
FANCD2	AC010894.3	0.321908	1.7295e-10
BNIP3	AL109615.3	0.304551	1.72744e-09
VEGFA	AL109615.3	0.591269	1.00055e-36
HMGB1	AC099568.2	0.36561	2.65106e-13
HELLS	AC099568.2	0.303977	1.85932e-09
GABPB1	AC099568.2	0.311233	7.24929e-10
MYB	HOXA11-AS	0.333164	3.58626e-11
RPL8	HOXA11-AS	0.301311	2.61139e-09
AURKA	AC108451.2	0.455013	1.4593e-20
STEAP3	AC108451.2	0.445677	1.06489e-19
TMBIM4	AC013731.1	0.340585	1.22656e-11
G6PD	AC013731.1	0.305546	1.52008e-09
IFNG	MMP25-AS1	0.408124	1.74569e-16
PML	MMP25-AS1	0.355248	1.3515e-12
EGLN2	MMP25-AS1	0.308006	1.1057e-09
HELLS	MMP25-AS1	0.336558	2.20341e-11
FBXW7	MMP25-AS1	0.448702	5.62969e-20
GABPB1	MMP25-AS1	0.343435	8.06085e-12
PLIN4	AP001107.5	0.818636	7.31756e-92
YWHAE	AP001107.5	-0.341591	1.05819e-11
GABARAPL1	AP001107.5	0.488543	6.8574e-24
CISD2	AP001107.5	-0.391333	3.57894e-15
ISCU	AP001107.5	0.487795	8.21268e-24
ANO6	AP001107.5	0.304447	1.75079e-09
RRM2	AP001107.5	-0.389135	5.24852e-15
PRKAA2	AP001107.5	0.65606	1.61819e-47
BID	AP001107.5	-0.355689	1.26253e-12
CDO1	AP001107.5	0.358812	7.76944e-13
ZEB1	AP001107.5	0.841356	1.04176e-101
VLDLR	AP001107.5	0.399284	8.74678e-16
SNX4	AP001107.5	-0.321343	1.86853e-10
PRDX1	AP001107.5	-0.32265	1.56216e-10
ULK2	AP001107.5	0.514557	9.75541e-27
IDH1	AP001107.5	-0.359623	6.84404e-13
ANGPTL7	AP001107.5	0.847214	1.67628e-104
PGD	AP001107.5	-0.331019	4.86444e-11
TSC22D3	AP001107.5	0.357839	9.04347e-13
FANCD2	AP001107.5	-0.342468	9.29865e-12
CAV1	AP001107.5	0.516388	6.01933e-27
TXNIP	AP001107.5	0.524817	6.27319e-28
DUSP1	AP001107.5	0.320494	2.09787e-10
TFRC	AP001107.5	-0.304162	1.81598e-09
RGS4	AP001107.5	0.383307	1.42864e-14
HELLS	AP001107.5	-0.315885	3.90941e-10
HSPA5	AP001107.5	-0.406042	2.56266e-16
NRAS	AP001107.5	-0.331845	4.32711e-11
TGFBR1	AP001107.5	0.460342	4.56467e-21
MUC1	AL121839.2	0.421838	1.30094e-17
BNIP3	LINC01018	0.334228	3.08022e-11
PRKAA2	LINC01018	0.39399	2.24467e-15
CDO1	LINC01018	0.309623	8.9542e-10
RGS4	LINC01018	0.368906	1.55957e-13
MIOX	AP003419.3	0.425506	6.36431e-18
AURKA	MCF2L-AS1	0.311763	6.76064e-10
HMGB1	MCF2L-AS1	0.367806	1.86295e-13
NFS1	MCF2L-AS1	0.310543	7.93691e-10
PLIN4	HAND2-AS1	0.781597	1.86173e-78
YWHAE	HAND2-AS1	-0.341368	1.09331e-11
GABARAPL1	HAND2-AS1	0.430773	2.24528e-18
CISD2	HAND2-AS1	-0.357483	9.55845e-13
ISCU	HAND2-AS1	0.426903	4.83609e-18
ANO6	HAND2-AS1	0.361531	5.06972e-13
RRM2	HAND2-AS1	-0.351579	2.37248e-12
PRKAA2	HAND2-AS1	0.694745	2.45681e-55
BID	HAND2-AS1	-0.322121	1.67972e-10
CDO1	HAND2-AS1	0.30842	1.04769e-09
ZEB1	HAND2-AS1	0.843898	6.59905e-103
VLDLR	HAND2-AS1	0.355703	1.25983e-12
ULK2	HAND2-AS1	0.502913	1.9666e-25
OTUB1	HAND2-AS1	-0.316069	3.81396e-10
IDH1	HAND2-AS1	-0.337251	1.99311e-11
ANGPTL7	HAND2-AS1	0.764735	3.40844e-73
PGD	HAND2-AS1	-0.313481	5.38585e-10
CAV1	HAND2-AS1	0.49327	2.17165e-24
TXNIP	HAND2-AS1	0.474483	1.88972e-22
RGS4	HAND2-AS1	0.330789	5.02556e-11
HSPA5	HAND2-AS1	-0.372616	8.52171e-14
NRAS	HAND2-AS1	-0.302924	2.12736e-09
TGFBR1	HAND2-AS1	0.456206	1.12696e-20
SP1	AL121772.3	0.328824	6.62895e-11
MYB	AC131097.3	0.30403	1.84674e-09
MAFG	AL117379.1	0.326493	9.18336e-11
ACSF2	AL117379.1	0.303622	1.94596e-09
ZNF419	AL117379.1	0.327494	7.9864e-11
ATM	AL031600.1	0.438405	4.80271e-19
ARNTL	AL031600.1	0.319556	2.3832e-10
TAZ	AL031600.1	0.307325	1.20784e-09
MTOR	AL031600.1	0.320169	2.19265e-10
ALOX15	SAMD12-AS1	0.343038	8.54856e-12
NFS1	SAMD12-AS1	0.310646	7.83049e-10
EMC2	SAMD12-AS1	0.345024	6.36721e-12
MAFG	ANKRD10-IT1	0.305193	1.59081e-09
ATM	ANKRD10-IT1	0.320502	2.09566e-10
TUBE1	ANKRD10-IT1	0.309901	8.63384e-10
FBXW7	ANKRD10-IT1	0.321987	1.7109e-10
GABPB1	ANKRD10-IT1	0.408352	1.67343e-16
TSC22D3	AC026356.1	0.336158	2.33418e-11
GABPB1	AC026356.1	0.336181	2.32645e-11
STMN1	AC106820.3	0.345114	6.28207e-12
PHKG2	AC106820.3	0.302147	2.34849e-09
HMGB1	AC106820.3	0.358328	8.38038e-13
NFS1	AC106820.3	0.34776	4.2287e-12
GABPB1	AC106820.3	0.309131	9.54831e-10
ACSF2	LINC00501	0.327359	8.13828e-11
DRD4	AC025575.2	0.344457	6.92682e-12
ALOX15	AC025575.2	0.338585	1.64234e-11
TRIB3	AC116025.2	0.395533	1.70828e-15
SLC3A2	AC116025.2	0.322728	1.54551e-10
PLIN2	AC116025.2	0.321978	1.71302e-10
ACVR1B	AC116025.2	0.35293	1.92995e-12
SLC2A8	AC116025.2	0.389017	5.35699e-15
WIPI2	AC116025.2	0.369644	1.38387e-13
NFS1	AC116025.2	0.469657	5.69714e-22
CDKN2A	AC116025.2	0.308599	1.02355e-09
PROM2	AC105219.1	0.345621	5.82504e-12
ACVR1B	AC008109.1	0.345159	6.24035e-12
AURKA	AC008109.1	0.35622	1.16285e-12
MUC1	AC130456.3	0.508948	4.20641e-26
RELA	AL390728.6	-0.333391	3.47189e-11
KEAP1	AL390728.6	-0.335229	2.66819e-11
SQSTM1	AL390728.6	-0.322218	1.65749e-10
BECN1	AL390728.6	-0.366036	2.47631e-13
HMGB1	AL390728.6	0.366408	2.33296e-13
ZNF419	AL390728.6	0.335461	2.58062e-11
FTH1	AL390728.6	-0.35699	1.03195e-12
CDKN1A	AL390728.6	-0.310242	8.25678e-10
EGLN2	AL390728.6	0.306842	1.2858e-09
HELLS	AL390728.6	0.330555	5.19403e-11
FBXW7	AL390728.6	0.31547	4.1326e-10
GABPB1	AL390728.6	0.308779	9.99799e-10
IFNG	AC007991.2	0.360171	6.27986e-13
SOCS1	AC007991.2	0.324201	1.26176e-10
BACH1	AC007991.2	0.389136	5.24744e-15
CHAC1	AC007991.2	0.370386	1.22662e-13
PML	AC007991.2	0.433641	1.26339e-18
DRD4	AC092794.2	0.449392	4.86398e-20
KRAS	AC092794.2	0.792866	3.04429e-82
NOX1	AC125603.1	0.381044	2.09643e-14
SLC7A5	LINC02081	0.4458	1.03771e-19
SLC3A2	LINC02081	0.327827	7.62317e-11
PROM2	LINC02081	0.323647	1.3621e-10
SLC2A1	LINC02081	0.424469	7.79705e-18
ATM	AL353622.1	0.324357	1.235e-10
GABPB1	AL353622.1	0.346644	4.99935e-12
IREB2	AC091057.1	0.408402	1.65808e-16
STMN1	AC091057.1	0.390396	4.21496e-15
SP1	AC091057.1	0.363343	3.80533e-13
ISCU	AC091057.1	-0.300578	2.86524e-09
RRM2	AC091057.1	0.360104	6.34638e-13
ATG16L1	AC091057.1	0.318533	2.73771e-10
MYB	AC091057.1	0.31215	6.42396e-10
HMGB1	AC091057.1	0.345774	5.69372e-12
FANCD2	AC091057.1	0.484622	1.75594e-23
MTOR	AC091057.1	0.347215	4.58956e-12
HELLS	AC091057.1	0.546941	1.21582e-30
EIF2AK4	AC091057.1	0.34414	7.26073e-12
GABPB1	AC091057.1	0.394401	2.08757e-15
LPCAT3	LINC01287	0.322015	1.70429e-10
MAP1LC3A	AC116348.2	0.310766	7.7082e-10
KLHL24	AC024560.3	0.322251	1.65015e-10
BRD4	AC024560.3	0.322048	1.6967e-10
ACSF2	AC019155.3	0.352124	2.18321e-12
ZNF419	AC019155.3	0.326234	9.52007e-11
DRD4	HRAT92	0.356294	1.14972e-12
WIPI2	HRAT92	0.376032	4.85092e-14
CDKN2A	HRAT92	0.309006	9.70616e-10
STMN1	AC074135.1	0.377413	3.8549e-14
TF	AC074135.1	0.413162	6.81787e-17
TFR2	AC074135.1	0.390432	4.18848e-15
ULK1	AC074135.1	0.304135	1.82215e-09
ACVR1B	AC074135.1	0.320323	2.14739e-10
FADS2	AC074135.1	0.337811	1.83786e-11
MIOX	LINC02582	0.363801	3.53843e-13
PLIN4	AC010980.2	0.626887	2.41688e-42
GABARAPL1	AC010980.2	0.381872	1.82283e-14
ISCU	AC010980.2	0.336081	2.3602e-11
PRKAA2	AC010980.2	0.509024	4.12449e-26
ZEB1	AC010980.2	0.699754	1.93263e-56
VLDLR	AC010980.2	0.365348	2.76457e-13
ULK2	AC010980.2	0.426986	4.7584e-18
ANGPTL7	AC010980.2	0.620542	2.73437e-41
TSC22D3	AC010980.2	0.307563	1.17117e-09
CAV1	AC010980.2	0.411817	8.77736e-17
TXNIP	AC010980.2	0.398326	1.0387e-15
DUSP1	AC010980.2	0.45612	1.14814e-20
TGFBR1	AC010980.2	0.366965	2.1331e-13
TRIB3	LINC01270	0.333464	3.43611e-11
SLC3A2	LINC01270	0.353477	1.77488e-12
CXCL2	LINC01270	0.31205	6.50947e-10
ALOX5	SLC5A4-AS1	0.341126	1.13291e-11
TF	AL121832.1	0.348395	3.84329e-12
ALB	AL121832.1	0.452334	2.59762e-20
GPT2	AL121832.1	0.325408	1.06778e-10
ACVR1B	AL121832.1	0.305821	1.46722e-09
MIOX	AC022762.2	0.324656	1.185e-10
AURKA	AP000424.1	0.373799	7.01613e-14
STEAP3	AP000424.1	0.360907	5.59336e-13
GPX2	AL591178.1	0.349691	3.16021e-12
HMGB1	AL591178.1	0.304579	1.72128e-09
DRD4	AL591178.1	0.416402	3.69331e-17
GCH1	AL121721.1	0.521995	1.34683e-27
RGS4	AL121721.1	0.349603	3.20263e-12
PRKAA1	AC006042.1	0.305208	1.58774e-09
ATM	AC006042.1	0.302601	2.21668e-09
TAZ	AC006042.1	0.334471	2.97505e-11
DRD4	AC006042.1	0.32329	1.43075e-10
GABPB1	AC006042.1	0.367151	2.07027e-13
TMBIM4	AC025423.1	0.322532	1.58779e-10
HMGB1	AC108134.3	0.318901	2.6047e-10
MUC1	AC007849.1	0.307205	1.22676e-09
FBXW7	AC007849.1	0.304052	1.8417e-09
GPX2	AC007277.1	0.459145	5.93687e-21
WIPI2	AC073957.3	0.301341	2.60161e-09
PLIN4	PART1	0.691398	1.30463e-54
GABARAPL1	PART1	0.419825	1.91867e-17
ISCU	PART1	0.418151	2.64545e-17
RRM2	PART1	-0.330465	5.26074e-11
PRKAA2	PART1	0.634408	1.2655e-43
BID	PART1	-0.312858	5.84999e-10
CDO1	PART1	0.320957	1.96964e-10
ZEB1	PART1	0.755175	2.10938e-70
VLDLR	PART1	0.391148	3.69691e-15
ULK2	PART1	0.418095	2.67418e-17
ANGPTL7	PART1	0.720209	3.37083e-61
FANCD2	PART1	-0.313168	5.61427e-10
CAV1	PART1	0.416596	3.55952e-17
TXNIP	PART1	0.391962	3.20602e-15
RGS4	PART1	0.367552	1.94107e-13
HSPA5	PART1	-0.362534	4.32637e-13
NRAS	PART1	-0.338403	1.68636e-11
TGFBR1	PART1	0.506603	7.687e-26
SLC7A5	LINC01711	0.456357	1.09059e-20
PROM2	LINC01711	0.444491	1.36476e-19
STEAP3	LINC01711	0.308729	1.00625e-09
KRAS	LINC01711	0.434691	1.02224e-18
IL6	LINC02398	0.46477	1.71092e-21
MAPK8	HAGLROS	0.365475	2.7093e-13
DRD4	HAGLROS	0.408775	1.54724e-16
ALOX15	HAGLROS	0.377753	3.64262e-14
DRD4	HOXC-AS3	0.39989	7.84448e-16
MAFG	RHPN1-AS1	0.367019	2.11466e-13
STMN1	RHPN1-AS1	0.312896	5.82049e-10
PHKG2	RHPN1-AS1	0.300178	3.01388e-09
TRIB3	RHPN1-AS1	0.451985	2.7987e-20
SLC3A2	RHPN1-AS1	0.412706	7.42884e-17
HSF1	RHPN1-AS1	0.460989	3.95843e-21
OTUB1	RHPN1-AS1	0.306884	1.27891e-09
ACVR1B	RHPN1-AS1	0.345179	6.22224e-12
AURKA	RHPN1-AS1	0.327692	7.7686e-11
WIPI2	RHPN1-AS1	0.341785	1.02836e-11
NFS1	RHPN1-AS1	0.413659	6.20898e-17
CDKN2A	RHPN1-AS1	0.32367	1.35766e-10
TFAP2C	RHPN1-AS1	0.342525	9.22079e-12
IFNG	AL139352.1	0.420519	1.67878e-17
PML	AL139352.1	0.437625	5.63251e-19
STMN1	AC091153.3	0.302356	2.28685e-09
VEGFA	AC091153.3	0.334031	3.16824e-11
NNMT	LINC01235	0.443833	1.5655e-19
IL6	LINC01235	0.429345	2.98383e-18
ZEB1	LINC01235	0.334946	2.77888e-11
NOX4	LINC01235	0.314943	4.43419e-10
ACSL4	LINC01235	0.302411	2.27095e-09
EPAS1	LINC01235	0.369738	1.36282e-13
PLIN4	AC025280.1	0.615814	1.60872e-40
GABARAPL1	AC025280.1	0.37759	3.74314e-14
ISCU	AC025280.1	0.307433	1.19098e-09
RRM2	AC025280.1	-0.32331	1.42665e-10
PRKAA2	AC025280.1	0.43273	1.51765e-18
ZEB1	AC025280.1	0.601555	2.81958e-38
VLDLR	AC025280.1	0.30902	9.68787e-10
PRDX1	AC025280.1	-0.308409	1.04914e-09
ULK2	AC025280.1	0.367257	2.03523e-13
OTUB1	AC025280.1	-0.302652	2.20244e-09
ANGPTL7	AC025280.1	0.532564	7.41876e-29
TSC22D3	AC025280.1	0.30639	1.36327e-09
CAV1	AC025280.1	0.341788	1.02798e-11
TXNIP	AC025280.1	0.374566	6.18303e-14
DUSP1	AC025280.1	0.393206	2.57703e-15
HSPA5	AC025280.1	-0.329931	5.67254e-11
TGFBR1	AC025280.1	0.325902	9.96953e-11
IFNG	LINC02154	0.423362	9.67663e-18
ANO6	LINC02154	0.303845	1.89111e-09
MUC1	AC022211.1	0.314902	4.45796e-10
CD44	AL356215.1	0.655091	2.45594e-47
MAPK8	AC012363.1	0.306802	1.29255e-09
ALOX15	AC012363.1	0.408961	1.49475e-16
NOX4	LINC01705	0.461202	3.777e-21
MUC1	AL118522.1	0.340083	1.31994e-11
ATM	AC018607.1	0.445632	1.07505e-19
FBXW7	AC018607.1	0.430866	2.2043e-18
TRIB3	HOXC13-AS	0.420032	1.84397e-17
SLC3A2	HOXC13-AS	0.342398	9.39599e-12
HSF1	HOXC13-AS	0.305476	1.53379e-09
ACVR1B	HOXC13-AS	0.34074	1.19899e-11
DRD4	HOXC13-AS	0.425604	6.2429e-18
WIPI2	HOXC13-AS	0.30142	2.57551e-09
NFS1	HOXC13-AS	0.313696	5.23484e-10
CDKN2A	HOXC13-AS	0.38548	9.85821e-15
YY1AP1	AC007128.2	0.326713	8.90526e-11
ALOX15	AC007128.2	0.580038	4.26789e-35
WIPI2	AC007128.2	0.408312	1.6858e-16
PLIN4	NALT1	0.75506	2.27496e-70
YWHAE	NALT1	-0.3222	1.66163e-10
GABARAPL1	NALT1	0.416575	3.57404e-17
CISD2	NALT1	-0.335153	2.69748e-11
ISCU	NALT1	0.409496	1.35353e-16
RRM2	NALT1	-0.323577	1.37526e-10
PRKAA2	NALT1	0.659808	3.17822e-48
BID	NALT1	-0.301956	2.40622e-09
ZEB1	NALT1	0.764749	3.37671e-73
VLDLR	NALT1	0.330582	5.17446e-11
PRDX1	NALT1	-0.300386	2.93588e-09
ULK2	NALT1	0.476067	1.31072e-22
ANGPTL7	NALT1	0.739188	5.19799e-66
CAV1	NALT1	0.448385	6.02034e-20
TXNIP	NALT1	0.434539	1.05398e-18
HSPA5	NALT1	-0.353848	1.67668e-12
NRAS	NALT1	-0.331488	4.55182e-11
TGFBR1	NALT1	0.376625	4.3958e-14
HELLS	AC007342.5	0.33128	4.68772e-11
PSAT1	AC007342.5	0.307095	1.24436e-09
MIOX	AP006284.1	0.34154	1.06616e-11
HRAS	AP006284.1	0.377681	3.68688e-14
TFAP2C	AL161669.3	0.315873	3.91562e-10
IL33	PLAC4	0.305239	1.58146e-09
CA9	PLAC4	0.429134	3.11141e-18
YY1AP1	AL928654.2	0.300317	2.9615e-09
MTOR	AL928654.2	0.30546	1.53708e-09
OXSR1	AL928654.2	0.328991	6.47492e-11
MAPK1	AC115102.1	-0.306925	1.27209e-09
BECN1	AC115102.1	-0.345604	5.83983e-12
FBXW7	AC115102.1	0.36698	2.12807e-13
IFNG	AC007991.4	0.412138	8.26372e-17
SP1	AC007991.4	0.302906	2.13203e-09
SOCS1	AC007991.4	0.327881	7.56498e-11
BACH1	AC007991.4	0.395645	1.67491e-15
CHAC1	AC007991.4	0.366337	2.35966e-13
PML	AC007991.4	0.440159	3.35076e-19
SLC2A1	FLJ22447	0.338479	1.66781e-11
MIOX	AL138789.1	0.468559	7.30465e-22
SLC2A1	AC008083.1	0.322477	1.59981e-10
SLC1A5	AC016205.1	0.362627	4.26289e-13
STMN1	AC016205.1	0.467932	8.41688e-22
FANCD2	AC016205.1	0.426542	5.1923e-18
HELLS	AC016205.1	0.306782	1.29589e-09
PRKAA1	AL354993.2	0.327861	7.58669e-11
PHKG2	AL354993.2	0.364931	2.95539e-13
SNX4	AL354993.2	0.314525	4.68797e-10
NFS1	AL354993.2	0.321747	1.76798e-10
TRIB3	LINC01980	0.319491	2.40443e-10
ZNF419	LINC01980	0.330044	5.58308e-11
CDKN2A	LINC01980	0.324985	1.13226e-10
TF	LINC00479	0.306018	1.43033e-09
BRD4	LINC00479	0.363992	3.43226e-13
STMN1	DSCR8	0.326776	8.82762e-11
ACVR1B	DSCR8	0.394765	1.95746e-15
ACSF2	DSCR8	0.370637	1.17758e-13
AURKA	DSCR8	0.369754	1.35942e-13
NFS1	DSCR8	0.33805	1.77513e-11
CDKN2A	DSCR8	0.327949	7.49384e-11
TP63	AC002401.4	0.354461	1.52594e-12
SLC7A5	AC002401.4	0.376808	4.26377e-14
PROM2	AC002401.4	0.426067	5.70048e-18
STEAP3	AC002401.4	0.337312	1.97571e-11
CDKN1A	AC002401.4	0.318165	2.87726e-10
KRAS	AC002401.4	0.33462	2.91217e-11
SLC2A8	ST8SIA6-AS1	0.31164	6.87115e-10
GCLC	AC108174.1	0.309515	9.08115e-10
TP63	AC108174.1	0.589902	1.59198e-36
OXSR1	AC108174.1	0.465799	1.35934e-21
TRIB3	LINC00355	0.359721	6.73885e-13
ACVR1B	LINC00355	0.417325	3.09781e-17
AURKA	LINC00355	0.330461	5.26368e-11
NFS1	LINC00355	0.414535	5.26244e-17
HNF4A	LINC00355	0.336989	2.07034e-11
CDKN2A	LINC00355	0.317643	3.08691e-10
ALOX15B	AC103563.2	0.461989	3.17393e-21
ALOX12	AC103563.2	0.857491	1.06852e-109
TP63	AC103563.2	0.406066	2.55145e-16
HSPB1	AC103563.2	0.406127	2.52274e-16
DUOX1	AC103563.2	0.652796	6.55285e-47
PGD	AC103563.2	0.393619	2.39645e-15
SCP2	AL162413.1	0.351451	2.4191e-12
DRD4	AC106900.2	0.360118	6.33188e-13
SCP2	AL591895.1	0.340682	1.20922e-11
PLIN4	AL357054.4	0.625339	4.39118e-42
HIC1	AL357054.4	0.321566	1.81241e-10
YWHAE	AL357054.4	-0.341607	1.05557e-11
GABARAPL1	AL357054.4	0.381066	2.08877e-14
CISD2	AL357054.4	-0.361561	5.04571e-13
ISCU	AL357054.4	0.458827	6.36445e-21
RRM2	AL357054.4	-0.378986	2.96366e-14
PRKAA2	AL357054.4	0.562289	1.20585e-32
BID	AL357054.4	-0.332169	4.1321e-11
CDO1	AL357054.4	0.322027	1.70165e-10
ZEB1	AL357054.4	0.735845	3.92129e-65
SLC3A2	AL357054.4	-0.306514	1.34153e-09
ULK2	AL357054.4	0.439454	3.87298e-19
ATP5MC3	AL357054.4	-0.322916	1.50614e-10
IDH1	AL357054.4	-0.364417	3.20762e-13
ANGPTL7	AL357054.4	0.654022	3.88287e-47
PGD	AL357054.4	-0.327052	8.49473e-11
TSC22D3	AL357054.4	0.366347	2.35586e-13
CAV1	AL357054.4	0.395323	1.77321e-15
TXNIP	AL357054.4	0.506906	7.1137e-26
GOT1	AL357054.4	-0.318107	2.89953e-10
TFRC	AL357054.4	-0.315425	4.15772e-10
RGS4	AL357054.4	0.304861	1.66005e-09
HSPA5	AL357054.4	-0.403167	4.33476e-16
TGFBR1	AL357054.4	0.355271	1.34673e-12
PLIN4	AC093702.1	0.625219	4.59783e-42
GABARAPL1	AC093702.1	0.381422	1.96691e-14
CISD2	AC093702.1	-0.30586	1.45973e-09
ISCU	AC093702.1	0.352923	1.93226e-12
RRM2	AC093702.1	-0.305799	1.47138e-09
PRKAA2	AC093702.1	0.605968	5.86077e-39
ZEB1	AC093702.1	0.690169	2.3952e-54
ULK2	AC093702.1	0.417082	3.24497e-17
IDH1	AC093702.1	-0.302098	2.36318e-09
ANGPTL7	AC093702.1	0.573518	3.53122e-34
CAV1	AC093702.1	0.41097	1.02846e-16
TXNIP	AC093702.1	0.329717	5.84654e-11
TGFBR1	AC093702.1	0.334078	3.14722e-11
TAZ	AC092171.4	0.385649	9.57683e-15
BECN1	AC092171.4	-0.334147	3.11617e-11
DRD4	AC092171.4	0.42811	3.81136e-18
CDKN2A	AC092171.4	0.313407	5.43904e-10
TRIB3	AC120498.4	0.433216	1.37639e-18
MAFG	NKILA	0.302524	2.23837e-09
SLC7A5	NKILA	0.406629	2.30034e-16
SLC3A2	NKILA	0.427396	4.38821e-18
ULK1	NKILA	0.335881	2.42923e-11
CAV1	NKILA	0.330828	4.99761e-11
SLC2A1	NKILA	0.436895	6.53683e-19
STMN1	CCDC144NL-AS1	0.330188	5.47079e-11
TF	CCDC144NL-AS1	0.313686	5.24149e-10
ACVR1B	CCDC144NL-AS1	0.310441	8.04476e-10
GCH1	AC005381.1	0.481331	3.83059e-23
ACSF2	AC138150.2	0.338261	1.72152e-11
DRD4	AC138150.2	0.328422	7.01355e-11
NFS1	AC138150.2	0.340862	1.17773e-11
CDKN2A	AC138150.2	0.398674	9.75819e-16
GABPB1	AP002360.3	0.320096	2.21478e-10
ZNF419	AP002449.1	0.419129	2.19319e-17
CEBPG	AP002449.1	0.306548	1.33574e-09
PIK3CA	AP002449.1	0.416444	3.66417e-17
NFS1	AP002449.1	0.306093	1.41664e-09
EGLN2	AP002449.1	0.338493	1.66445e-11
WIPI2	AC226118.1	0.377476	3.81477e-14
TAZ	AL035252.3	0.323727	1.34713e-10
ZFP69B	NAALADL2-AS2	0.311666	6.84735e-10
MAFG	PTGES2-AS1	0.315009	4.39512e-10
GPX2	AC103760.1	0.300446	2.91378e-09
ZNF419	AL162734.1	0.317735	3.04904e-10
EGLN2	AL162734.1	0.302381	2.27963e-09
FBXW7	AL162734.1	0.353032	1.90015e-12
AKR1C1	AL391988.1	0.30271	2.18599e-09
MAFG	AC026740.1	0.314111	4.95387e-10
HMGB1	AC026740.1	0.323861	1.32238e-10
CDKN2A	AC026740.1	0.3417	1.04134e-11
SLC1A5	FRGCA	0.378921	2.99635e-14
SLC7A5	FRGCA	0.345319	6.0939e-12
TRIB3	FRGCA	0.442622	2.01378e-19
SLC3A2	FRGCA	0.474595	1.84172e-22
SRXN1	FRGCA	0.326172	9.60246e-11
HIC1	AC004241.3	-0.349091	3.45993e-12
YWHAE	AC004241.3	0.327195	8.32726e-11
STMN1	AC004241.3	0.382249	1.70985e-14
PHKG2	AC004241.3	0.366299	2.37409e-13
SAT1	AC004241.3	0.341454	1.07973e-11
HELLS	AC004241.3	0.321182	1.90996e-10
ALOX5	AL008723.3	0.300756	2.80162e-09
NOX4	LINC01655	0.340954	1.16188e-11
MAFG	AL158166.1	0.314375	4.78279e-10
SLC2A12	AL158166.1	0.312498	6.13556e-10
SCD	AL158166.1	0.303914	1.8744e-09
TAZ	LINC01123	0.306102	1.415e-09
HMGB1	LINC01123	0.327512	7.96593e-11
NFS1	LINC01123	0.36322	3.88032e-13
HNF4A	LINC01123	0.335331	2.62925e-11
HSF1	AC087269.1	0.323945	1.30722e-10
LPCAT3	AC027449.1	0.325694	1.02613e-10
MAFG	AL161729.4	0.57488	2.28042e-34
SLC1A5	AL161729.4	0.401111	6.29362e-16
SLC2A12	AL161729.4	0.45233	2.59954e-20
SCD	AL161729.4	0.370672	1.17077e-13
ACVR1B	AC079062.1	0.313364	5.47008e-10
ALOX5	AL008723.1	0.360709	5.77101e-13
TRIB3	AC090192.2	0.330626	5.14276e-11
MAFG	AL356740.3	0.310452	8.0326e-10
ACSL3	AL356740.3	0.349556	3.2254e-12
MIOX	UCA1	0.375922	4.94027e-14
SLC7A5	AL365356.5	0.46055	4.36032e-21
PROM2	AL365356.5	0.441519	2.53057e-19
SLC2A1	AL365356.5	0.305494	1.53033e-09
KRAS	AL365356.5	0.40874	1.55741e-16
ZNF419	KCNQ1OT1	0.369655	1.38137e-13
DRD4	KCNQ1OT1	0.42729	4.48149e-18
CDKN2A	KCNQ1OT1	0.337985	1.79206e-11
EGLN2	KCNQ1OT1	0.30287	2.14208e-09
IREB2	AL355488.1	0.328052	7.38647e-11
ATM	AL355488.1	0.310915	7.55876e-10
TAZ	AL355488.1	0.304553	1.72709e-09
MAPK3	AL355488.1	-0.309725	8.83553e-10
SQSTM1	AL355488.1	-0.314522	4.68977e-10
MAPK8	AL355488.1	0.300804	2.78453e-09
FTH1	AL355488.1	-0.349572	3.21776e-12
JDP2	AL355488.1	-0.303668	1.93431e-09
HELLS	AL355488.1	0.348206	3.95445e-12
FBXW7	AL355488.1	0.305306	1.56774e-09
GABPB1	AL355488.1	0.424669	7.49799e-18
NOX1	LINC02086	0.306576	1.33084e-09
ACSL3	LINC01978	0.316356	3.6703e-10
TF	AL049612.1	0.331685	4.426e-11
ALB	AL049612.1	0.373714	7.11511e-14
DRD4	AL049612.1	0.446237	9.46782e-20
SLC2A8	AL049612.1	0.30305	2.09334e-09
CEBPG	AL049612.1	0.303396	2.00297e-09
HNF4A	AL049612.1	0.386287	8.58311e-15
ATM	AC022973.3	0.330981	4.89081e-11
FTH1	AP005899.1	-0.321175	1.91174e-10
FBXW7	AP005899.1	0.368996	1.53708e-13
FBXW7	AC068491.3	0.341104	1.13663e-11
HMGB1	C2orf48	0.303105	2.07866e-09
CDKN2A	C2orf48	0.303209	2.05133e-09
HELLS	C2orf48	0.328773	6.67666e-11
IFNG	AP002954.1	0.490497	4.27231e-24
CYBB	AP002954.1	0.587159	4.01872e-36
NCF2	AP002954.1	0.422947	1.04908e-17
PLIN4	AC008808.2	0.562857	1.01183e-32
HIC1	AC008808.2	0.570283	9.90303e-34
YWHAE	AC008808.2	-0.34368	7.77334e-12
GABARAPL1	AC008808.2	0.388535	5.82399e-15
CISD2	AC008808.2	-0.374678	6.06881e-14
ISCU	AC008808.2	0.48971	5.17139e-24
RRM2	AC008808.2	-0.444402	1.39035e-19
PRKAA2	AC008808.2	0.402507	4.88779e-16
ATM	AC008808.2	0.307467	1.18576e-09
BID	AC008808.2	-0.318178	2.87223e-10
CDO1	AC008808.2	0.448638	5.7068e-20
ZEB1	AC008808.2	0.674876	3.59087e-51
VLDLR	AC008808.2	0.328571	6.86814e-11
SLC3A2	AC008808.2	-0.344438	6.94676e-12
SNX4	AC008808.2	-0.332887	3.73098e-11
ULK2	AC008808.2	0.4266	5.13352e-18
ATP5MC3	AC008808.2	-0.333576	3.38147e-11
IDH1	AC008808.2	-0.406804	2.22742e-16
AURKA	AC008808.2	-0.313426	5.4254e-10
ANGPTL7	AC008808.2	0.613974	3.18018e-40
PGD	AC008808.2	-0.337912	1.81103e-11
TSC22D3	AC008808.2	0.371574	1.01068e-13
FANCD2	AC008808.2	-0.360631	5.84208e-13
CAV1	AC008808.2	0.335162	2.69423e-11
TXNIP	AC008808.2	0.54922	6.22226e-31
NFS1	AC008808.2	-0.318634	2.7004e-10
EPAS1	AC008808.2	0.316615	3.54495e-10
GOT1	AC008808.2	-0.30896	9.76443e-10
JDP2	AC008808.2	0.34852	3.77167e-12
TFRC	AC008808.2	-0.362121	4.6187e-13
RGS4	AC008808.2	0.35752	9.50442e-13
HELLS	AC008808.2	-0.317444	3.17073e-10
HSPA5	AC008808.2	-0.425481	6.39585e-18
FH	AC008808.2	-0.306042	1.4259e-09
PSAT1	AC008808.2	-0.336251	2.30312e-11
IFNG	AC090912.2	0.623031	1.06269e-41
SOCS1	AC090912.2	0.312809	5.88777e-10
SAT1	AC090912.2	0.408833	1.53074e-16
PSAT1	AC090912.2	0.300877	2.75915e-09
PHKG2	FOXD2-AS1	0.329009	6.45896e-11
ACVR1B	FOXD2-AS1	0.334648	2.90047e-11
SLC2A8	FOXD2-AS1	0.32925	6.24328e-11
NFS1	FOXD2-AS1	0.392175	3.08866e-15
HNF4A	FOXD2-AS1	0.390611	4.05996e-15
PLIN4	AF001548.1	0.816675	4.4588e-91
YWHAE	AF001548.1	-0.374677	6.07056e-14
GABARAPL1	AF001548.1	0.400993	6.42888e-16
CISD2	AF001548.1	-0.395395	1.75068e-15
ISCU	AF001548.1	0.399294	8.73185e-16
ANO6	AF001548.1	0.35854	8.10663e-13
RRM2	AF001548.1	-0.370366	1.23065e-13
PRKAA2	AF001548.1	0.677923	8.66411e-52
BID	AF001548.1	-0.340332	1.27279e-11
CDO1	AF001548.1	0.306443	1.35397e-09
ZEB1	AF001548.1	0.848202	5.51967e-105
VLDLR	AF001548.1	0.371954	9.49777e-14
PRDX1	AF001548.1	-0.307956	1.11285e-09
ULK2	AF001548.1	0.514184	1.07594e-26
OTUB1	AF001548.1	-0.32175	1.76719e-10
IDH1	AF001548.1	-0.337426	1.94334e-11
ANGPTL7	AF001548.1	0.79596	2.52665e-83
PGD	AF001548.1	-0.315056	4.36756e-10
TSC22D3	AF001548.1	0.313289	5.52539e-10
FANCD2	AF001548.1	-0.303596	1.95238e-09
CAV1	AF001548.1	0.505836	9.35347e-26
TXNIP	AF001548.1	0.502849	1.99894e-25
RGS4	AF001548.1	0.346629	5.01077e-12
HSPA5	AF001548.1	-0.377027	4.11117e-14
NRAS	AF001548.1	-0.325367	1.0738e-10
TGFBR1	AF001548.1	0.439959	3.49153e-19
TLR4	AL096828.3	-0.312389	6.22394e-10
PHKG2	AL096828.3	0.374281	6.47997e-14
ARRDC3	AL096828.3	-0.321839	1.74597e-10
NFS1	AL096828.3	0.337186	2.01193e-11
CDKN2A	AL096828.3	0.349922	3.05151e-12
PLIN4	LINC02106	0.687068	1.09454e-53
HIC1	LINC02106	0.337361	1.96172e-11
YWHAE	LINC02106	-0.304894	1.65309e-09
GABARAPL1	LINC02106	0.426521	5.21389e-18
CISD2	LINC02106	-0.33132	4.66104e-11
ISCU	LINC02106	0.495876	1.14333e-24
RRM2	LINC02106	-0.378715	3.10167e-14
PRKAA2	LINC02106	0.542082	4.98778e-30
BID	LINC02106	-0.309585	8.9988e-10
CDO1	LINC02106	0.344787	6.59551e-12
ZEB1	LINC02106	0.729122	2.08385e-63
VLDLR	LINC02106	0.380779	2.19221e-14
SNX4	LINC02106	-0.307813	1.13374e-09
ULK2	LINC02106	0.456052	1.16522e-20
IDH1	LINC02106	-0.367473	1.96592e-13
ANGPTL7	LINC02106	0.763969	5.76972e-73
PGD	LINC02106	-0.318398	2.78783e-10
TSC22D3	LINC02106	0.353013	1.90584e-12
FANCD2	LINC02106	-0.331234	4.71841e-11
CAV1	LINC02106	0.426006	5.76956e-18
TXNIP	LINC02106	0.534	4.96366e-29
TFRC	LINC02106	-0.304237	1.79862e-09
RGS4	LINC02106	0.442064	2.26082e-19
HELLS	LINC02106	-0.311451	7.04446e-10
HSPA5	LINC02106	-0.37798	3.50688e-14
NRAS	LINC02106	-0.328115	7.32177e-11
TGFBR1	LINC02106	0.392671	2.83136e-15
BNIP3	AC147651.1	0.329726	5.83872e-11
CDO1	AC147651.1	0.608684	2.20143e-39
CHAC1	AC105460.1	0.303678	1.93194e-09
TP63	AL161431.1	0.369403	1.43909e-13
SLC7A5	AL161431.1	0.359018	7.52318e-13
SLC2A1	AL161431.1	0.358978	7.5706e-13
OXSR1	AL161431.1	0.31297	5.76403e-10
HNF4A	AC104534.1	0.335799	2.45829e-11
SLC1A5	AC099850.3	0.346169	5.36768e-12
IREB2	AC099850.3	0.362884	4.09319e-13
STMN1	AC099850.3	0.492298	2.75523e-24
ISCU	AC099850.3	-0.396987	1.31919e-15
RRM2	AC099850.3	0.525912	4.65428e-28
SLC7A5	AC099850.3	0.318336	2.8115e-10
BID	AC099850.3	0.343315	8.20475e-12
CDO1	AC099850.3	-0.303731	1.91892e-09
ZEB1	AC099850.3	-0.354789	1.45063e-12
SLC3A2	AC099850.3	0.346014	5.49341e-12
IDH1	AC099850.3	0.326798	8.80082e-11
EIF2S1	AC099850.3	0.365136	2.85985e-13
AURKA	AC099850.3	0.457753	8.04865e-21
NF2	AC099850.3	0.361058	5.46202e-13
ANGPTL7	AC099850.3	-0.323106	1.46729e-10
HMGB1	AC099850.3	0.3181	2.9023e-10
FANCD2	AC099850.3	0.591186	1.02925e-36
MTOR	AC099850.3	0.374927	5.82434e-14
TXNIP	AC099850.3	-0.418057	2.69335e-17
ELAVL1	AC099850.3	0.383338	1.42125e-14
NFS1	AC099850.3	0.395931	1.59193e-15
TFRC	AC099850.3	0.333258	3.53866e-11
CDKN2A	AC099850.3	0.301412	2.57823e-09
HELLS	AC099850.3	0.488098	7.63397e-24
HSPA5	AC099850.3	0.327182	8.34197e-11
NRAS	AC099850.3	0.334694	2.88122e-11
ZFP69B	AC099850.3	0.30478	1.67744e-09
PHKG2	AC087741.1	0.407696	1.88945e-16
TAZ	AC087741.1	0.322862	1.51729e-10
ZNF419	AC087741.1	0.333708	3.31829e-11
HNF4A	AC114488.1	0.388308	6.05797e-15
KLHL24	AC104964.3	0.303607	1.94965e-09
DDIT3	AP005233.2	0.573138	3.98847e-34
KRAS	AP005233.2	0.316962	3.38323e-10
MTDH	SNHG4	0.310995	7.47989e-10
CS	SNHG4	0.311032	7.44385e-10
FANCD2	SNHG4	0.353222	1.84578e-12
BRD4	SNHG4	0.320904	1.98392e-10
JDP2	SNHG4	-0.301998	2.39352e-09
HELLS	SNHG4	0.378882	3.01581e-14
CD44	AC112484.3	0.424523	7.71571e-18
TUBE1	AP003555.2	0.324629	1.18943e-10
ULK1	AC005391.1	0.314192	4.90067e-10
ACVR1B	AC005391.1	0.440521	3.10979e-19
ZNF419	AC005391.1	0.329839	5.7464e-11
DRD4	AC005391.1	0.43129	2.02512e-18
HNF4A	AC005391.1	0.359051	7.48511e-13
EGLN2	AC005391.1	0.307132	1.23844e-09
GABPB1	AC005391.1	0.332262	4.07798e-11
ATM	AP000786.1	0.332858	3.74645e-11
CAPG	SMIM25	0.370276	1.24878e-13
TLR4	SMIM25	0.301597	2.51856e-09
CYBB	SMIM25	0.467692	8.88315e-22
NCF2	SMIM25	0.665392	2.69221e-49
NOX4	SMIM25	0.363266	3.8523e-13
HMOX1	SMIM25	0.425545	6.31567e-18
FTH1	SMIM25	0.400697	6.78277e-16
FTL	SMIM25	0.358222	8.51974e-13
SQSTM1	AC079684.1	-0.334922	2.78844e-11
HELLS	AC079684.1	0.357956	8.88007e-13
GABPB1	AC079684.1	0.345255	6.15197e-12
ACVR1B	AC091179.1	0.300803	2.78495e-09
ACSF2	AC091179.1	0.338143	1.7514e-11
ACVR1B	AC092666.1	0.307568	1.17031e-09
ACSF2	AC092666.1	0.320463	2.10688e-10
HNF4A	AC092666.1	0.300436	2.9174e-09
GCLC	AC003965.2	0.317112	3.31574e-10
SLC7A5	MYOSLID	0.311821	6.70908e-10
SELENOS	LINC02254	0.558069	4.39131e-32
HILPDA	AL391832.2	0.366695	2.22799e-13
CXCL2	AL391832.2	0.478449	7.53125e-23
IREB2	AL133215.1	0.344867	6.51808e-12
SP1	AL133215.1	0.365322	2.77639e-13
OXSR1	AL133215.1	0.311763	6.76054e-10
HNF4A	AL133215.1	0.346506	5.10389e-12
HELLS	AL133215.1	0.304904	1.65103e-09
MAFG	AL163953.1	0.39463	2.0045e-15
SLC1A5	AL163953.1	0.517195	4.86007e-27
SLC2A12	AL163953.1	0.456112	1.15027e-20
TRIB3	AL163953.1	0.420881	1.56548e-17
SLC3A2	AL163953.1	0.3133	5.51673e-10
SCD	AL163953.1	0.341556	1.06359e-11
ATM	AC011465.1	0.397195	1.27131e-15
ZNF419	AC011465.1	0.404398	3.46365e-16
FTH1	AC011465.1	-0.302033	2.38286e-09
BRD4	AC011465.1	0.317293	3.23612e-10
GOT1	AC011465.1	-0.31915	2.5183e-10
EGLN2	AC011465.1	0.491649	3.22799e-24
FBXW7	AC011465.1	0.356825	1.05889e-12
GABPB1	AC011465.1	0.349208	3.39954e-12
SLC7A5	AC015660.2	0.372739	8.35056e-14
PROM2	AC015660.2	0.417698	2.88484e-17
KRAS	AC015660.2	0.406316	2.43672e-16
PLIN4	CARMN	0.761334	3.47367e-72
YWHAE	CARMN	-0.338136	1.75317e-11
GABARAPL1	CARMN	0.382557	1.62287e-14
CISD2	CARMN	-0.36292	4.06988e-13
ISCU	CARMN	0.410617	1.0985e-16
ANO6	CARMN	0.308957	9.76815e-10
RRM2	CARMN	-0.375984	4.88932e-14
PRKAA2	CARMN	0.585798	6.34206e-36
BID	CARMN	-0.334015	3.1755e-11
CDO1	CARMN	0.344797	6.58631e-12
ZEB1	CARMN	0.735525	4.75044e-65
VLDLR	CARMN	0.334916	2.79109e-11
PRDX1	CARMN	-0.319873	2.28279e-10
ULK2	CARMN	0.479767	5.53228e-23
ATP5MC3	CARMN	-0.30112	2.67551e-09
OTUB1	CARMN	-0.327951	7.49164e-11
IDH1	CARMN	-0.33822	1.73195e-11
ANGPTL7	CARMN	0.711596	3.81914e-59
PGD	CARMN	-0.316754	3.47946e-10
TSC22D3	CARMN	0.321738	1.7703e-10
CAV1	CARMN	0.444846	1.26718e-19
TXNIP	CARMN	0.506887	7.14717e-26
RGS4	CARMN	0.334994	2.76002e-11
HSPA5	CARMN	-0.371749	9.82135e-14
NRAS	CARMN	-0.308896	9.84618e-10
TGFBR1	CARMN	0.375708	5.11823e-14
ATM	LINC00954	0.301489	2.55321e-09
ACVR1B	LINC00954	0.310655	7.82157e-10
ZNF419	LINC00954	0.331487	4.55246e-11
DRD4	LINC00954	0.338967	1.55349e-11
GABPB1	LINC00954	0.335956	2.40308e-11
IREB2	AC005041.3	0.30087	2.76147e-09
ACVR1B	AC005041.3	0.341178	1.12437e-11
ACSF2	AC005041.3	0.374603	6.14472e-14
ZNF419	AC005041.3	0.334852	2.81682e-11
WIPI2	AC005041.3	0.342487	9.27269e-12
NFS1	AC005041.3	0.38485	1.09818e-14
HNF4A	AC005041.3	0.481842	3.39538e-23
ANO6	AC139720.1	0.301981	2.39861e-09
MAFG	PRR7-AS1	0.413041	6.97557e-17
DRD4	PRR7-AS1	0.320471	2.10448e-10
GABPB1	PRR7-AS1	0.346812	4.87512e-12
MUC1	BX470102.1	0.373082	7.89458e-14
SCP2	BX470102.1	0.32424	1.25512e-10
TFAP2C	TSPEAR-AS1	0.362326	4.47081e-13
G6PD	ZFPM2-AS1	0.354183	1.59238e-12
ZNF419	ZFPM2-AS1	0.324057	1.28714e-10
EMC2	ZFPM2-AS1	0.323023	1.48414e-10
SLC3A2	MELTF-AS1	0.324771	1.16617e-10
OTUB1	MELTF-AS1	0.314382	4.77795e-10
HMGB1	AC131009.3	0.303236	2.04415e-09
ZNF419	AC131009.3	0.323884	1.31826e-10
BECN1	AC113143.1	-0.354808	1.44651e-12
ZNF419	AC113143.1	0.306806	1.29183e-09
DRD4	AC113143.1	0.304593	1.71827e-09
EGLN2	AC113143.1	0.343734	7.71136e-12
FBXW7	AC113143.1	0.330135	5.51138e-11
NFS1	AC079949.2	0.308347	1.05759e-09
HNF4A	AC079949.2	0.320363	2.13552e-10
