# Supplementary material for: Establishment and Validation of a Ferroptosis-Related Long Non-Coding RNA Signature for Predicting the Prognosis of Stomach Adenocarcinoma
Source: Front Genet. 2022 Feb 15;13:818306. doi: 10.3389/fgene.2022.818306 (PMC8886230; doi:10.3389/fgene.2022.818306)
Supplement: Supplementary file 6 [file Table5.XLSX]

## Sheet: Sheet1
target ferroptosis-related Mrna
PTGS2
SESN2
LAMP2
MAPK1
VEGFA
ATM
EIF2S1
ANO6
PGD
PIK3CA
AGPAT3
ZEB1
HNF4A
OXSR1
STAT3
ULK1
PSAT1
TFRC
ABCC1
ULK2
ARRDC3
NOX3
PANX1
VLDLR
JUN
SQSTM1
