# Supplementary material for: Establishment and Validation of a Ferroptosis-Related Long Non-Coding RNA Signature for Predicting the Prognosis of Stomach Adenocarcinoma
Source: Front Genet. 2022 Feb 15;13:818306. doi: 10.3389/fgene.2022.818306 (PMC8886230; doi:10.3389/fgene.2022.818306)
Supplement: Supplementary file 7 [file Table7.XLSX]

## Sheet: Sheet1
Data1	Data2	rho	pvalue
LINC01615	NNMT	0.379264	2.2651e-15
LINC01615	CAV1	0.357057	1.10724e-13
LINC01615	MIOX	0.319524	4.1079e-11
LINC01615	KRAS	0.301035	5.68761e-10
LINC01615	NOX4	0.289197	2.7839e-09
LINC01615	SLC2A1	0.26865	3.69876e-08
LINC01615	DRD4	0.268232	3.89034e-08
LINC01615	FTH1	0.233216	1.9724e-06
LINC01615	GPX4	0.225619	4.28427e-06
LINC01615	CAPG	0.220614	7.0391e-06
LINC01615	MAP1LC3A	0.210476	1.85895e-05
LINC01615	HRAS	0.201838	4.10116e-05
LINC01615	ACSL4	0.18259	0.000212673
LINC01615	GABARAPL2	0.182208	0.00021939
LINC01615	SLC7A5	0.173477	0.000438612
LINC01615	RELA	0.164447	0.000868185
LINC01615	NCF2	0.151617	0.00216145
LINC01615	NOX5	0.131144	0.0080722
LINC01615	OTUB1	0.12824	0.00960079
LINC01615	CDKN2A	0.1252	0.0114711
LINC01615	SLC3A2	0.124357	0.0120444
LINC01615	BID	0.123955	0.0123265
LINC01615	PANX1	0.12196	0.0138132
LINC01615	HAMP	0.114868	0.0204536
LINC01615	EMC2	0.114752	0.0205817
LINC01615	WIPI1	0.110367	0.0259783
LINC01615	GLS2	0.10679	0.0312453
LINC01615	HIC1	0.106712	0.0313697
LINC01615	TRIB3	0.104568	0.0349553
LINC01615	GABPB1	0.1024	0.0389311
LINC01615	MAPK8	0.0990767	0.0457636
LINC01615	DDIT4	0.0976734	0.0489373
LINC01615	MT1G	-0.0981719	0.0477895
LINC01615	ACVR1B	-0.0991525	0.0455971
LINC01615	AGPAT3	-0.100488	0.0427484
LINC01615	MAPK1	-0.100812	0.0420797
LINC01615	ACSL3	-0.104617	0.0348699
LINC01615	PRDX1	-0.10504	0.0341375
LINC01615	GCLC	-0.1063	0.0320332
LINC01615	IREB2	-0.106694	0.0313984
LINC01615	FH	-0.110382	0.0259584
LINC01615	SLC2A8	-0.11241	0.0233289
LINC01615	NFE2L2	-0.118642	0.0166374
LINC01615	BECN1	-0.120509	0.0149922
LINC01615	NQO1	-0.122131	0.0136803
LINC01615	MAPK9	-0.130037	0.0086272
LINC01615	MTOR	-0.130549	0.00836646
LINC01615	AKR1C3	-0.134367	0.00663294
LINC01615	HNF4A	-0.140549	0.0044991
LINC01615	RIPK1	-0.142175	0.00405219
LINC01615	LPCAT3	-0.144833	0.00340756
LINC01615	ACO1	-0.144975	0.00337594
LINC01615	FBXW7	-0.145333	0.00329721
LINC01615	IDH1	-0.15887	0.00130143
LINC01615	SCP2	-0.177736	0.000314093
LINC01615	SNX4	-0.179788	0.000266676
